# Supplementary material for: Schistosome infection among pregnant women in the rural highlands of Madagascar: A cross-sectional study calling for public health interventions in vulnerable populations
Source: PLoS Negl Trop Dis. 2024 Apr 16;18(4):e0011766. doi: 10.1371/journal.pntd.0011766 (PMC11051649; doi:10.1371/journal.pntd.0011766)
Supplement: S1 Dataset — (XLS) [file pntd.0011766.s002.xls]

## Sheet: Sheet1
id	id_clust	weekpeg	select	ageg	reg_cod	urban	educ	chef	farmer	insurance	pzq	abz	treat_mal	suplement	UCPLFCAA
1	1	26	1	4	1	0	2	2	1	0	1	1	0	1
2	2	22	1	3	1	0	2	2	1	0	0	1	0	1
3	3	23	1	2	1	0	2	2	1	0	0	0	0	1
4	4	24	2	2	1	1	3	2	1	0	0	0	0	0	1
5	5	23	1	4	1	0	2	1	1	0	0	0	0	0
6	6	26	2	4	1	0	2	2	0	0	0	1	0	0	1
7	7	24	2	3	1	0	3	2	1	0	0	1	0	0	1
8	8	26	2	1	1	0	3	2	0	0	1	1	0	1	1
9	9	24	2	3	1	0	3	2	0	0	1	1	0	1	1
10	10	23	1	3	1	1	3	2	0	0	0	0	0	0
11	11	27	2	3	1	1	3	1	0	0	0	1	0	1	0
12	12	22	2	3	1	0	1	2	1	0	0	1	1	1	0
13	13	26	2	2	1	0	2	2	1	0	0	1	0	1	0
14	14	24	2	3	1	0	3	2	1	0	0	1	0	1	1
15	15	27	2	4	1	0	2	2	1	0	0	0	0	0	1
16	16	29	2	1	1	0	2	2	0	0	1	1	0	1	0
17	17	24	2	1	1	1	3	2	1	0		0	0	1	1
18	18	28	2	3	1	0	3	2	0	0	1	1	0	1	1
19	19	25	2	4	1	0	2	2	1	0	0	1	0	1	1
20	20	24	2	1	1	0	3	2	1	0	0	0	0	0	1
21	21	21	0	1	1	0	2	2	1	0	0	1	0	1	1
22	22	21	0	2	2	0	3	2	1	0	0	0	0	0	1
23	23	28	1	3	2	1	3	2	0	0	0	0	0	1
24	24	24	2	2	2	0	2	2	1	0		1	0	0	1
25	25	24	1	2	2	0	2	2	1	0	0	1	0	0
26	26	21	0	3	2	0	2	2	1	0	0	1	1	0	0
27	27	23	2	4	2	0	3	2	0	0	1	0	0	0	1
28	28	22	1	2	2	0	2	2	1	0	0	0	0	0
29	29	24	2	2	2	1	3	2	1	0	1	0	0	0	1
30	30	26	1	3	2	0	2	2	1	0	1	0	0	0
31	31	24	1	2	2	0	2	2	1	0	1	1	1	1
32	32	25	1	2	2	1	3	2	0	0	0	0	0	0
33	33	26	1	2	2	0	2	2	0	0	0	1	1	1
34	34	26	1	1	2	0	3	2	0	0	0	1	0	1
35	35	20	0	1	2	1	2	2	0	0	0	1	1	1
36	36	22	2	2	3	1	3	2	1	0		0	0	0	0
37	37	23	2	2	3	0	2	2	1	0	0	0	1	1	1
38	38	26	2	4	3	0	3	2	1	0	0	1	1	0	1
39	39	25	2	1	3	0	2	2	1	0	0	1	1	1	0
40	40	23	0	1	3	0	2	2	1	0	0	0	0	0	1
41	41	29	0	1	2	0	3	2	0	0	0	1	0	1
42	42	24	2	1	3	0	2	2	1	0	0	0	0	0	0
43	1	26	1	2	1	0	3	2	1	0	1	1	0	1
44	2	24	1	3	1	0	2	1	1	0	0	0	0	0
45	3	25	1	3	1	0	3	2	1	0	0	0	0	0
46	4	28	1	1	1	1	2	2	0	0	0	0	0	1
47	5	26	1	2	1	0	2	2	1	0	0	1	0	0
48	6	26	2	4	1	0	3	2	1	0	0	1	0	0	1
49	7	24	1	2	1	0	3	2	0	0	0	1	0	0
50	8	23	1	4	1	0	3	2	0	0	0	0	0	0
51	9	28	0	3	1	0	3	2	0	0	1	1	0	1	1
52	10	23	1	1	1	1	2	2	1	0	0	0	0	0
53	11	27	2	3	1	1	3	2	0	0		1	0	1	0
54	12	25	2	3	1	0	3	2	1	0	0	0	0	0	1
55	13	24	0	2	1	0	2	2	1	0	0	0	0	0	0
56	14	23	1	3	1	0	3	2	1	0	0	1	1	1
57	15	23	2	1	1	0	3	2	1	0	0	0	0	0	1
58	16	22	2	4	1	0	3	2	1	0	1	1	0	1	1
59	17	22	2	4	1	1	2	2	1	0	0	1	0	1	1
60	18	27	2	2	1	0	2	2	1	0	0	1	0	1	1
61	19	24	2	1	1	0	2	2	1	0	1	1	0	1	1
62	20	28	2	4	1	0	2	2	1	0	0	0	0	1	0
63	21	26	2	1	1	0	3	2	1	0	0	1	0	1	1
64	22	25	2	3	2	0	3	2	1	0	0	1	0	0	1
65	23	25	2	1	2	1	3	2	0	0	0	1	0	1	0
66	24	24	2	1	2	0	1	2	1	0	0	1	0	0	1
67	25	22	1	4	2	0	2	2	1	0	0	0	0	0
68	26	24	2	3	2	0	2	2	1	0	0	1	1	1	1
69	27	23	2	3	2	0	2	2	1	0	0	0	0	0	1
70	28	25	1	4	2	0	3	2	1	0	0	0	0	0
71	29	23	2	3	2	1	3	2	1	0	0	1	1	1	0
72	30	20	0	3	2	0	3	2	0	0	0	0	0	0
73	31	26	1	2	2	0	2	2	1	0	0	0	0	1
74	32	21	1	1	2	1	2	2	0	0	0	0	0	1
75	33	27	1	3	2	0	2	2	1	0	0	1	1	1
76	34	22	1	2	2	0	3	2	0	0	0	0	0	0
77	35	23	1	2	2	1	3	2	0	0	0	1	1	1
78	36	27	2	4	3	1	2	2	1	0	0	0	0	0	0
79	37	23	2	3	3	0	3	2	1	0	0	0	0	0	1
80	38	24	2	1	3	0	2	2	1	0	0	1	1	0	0
81	39	30	0	1	3	0	3	2	0	0	0	1	1	1
82	40	23	2	1	3	0	2	2	1	0	0	0	0	0	0
83	41	26	0	1	2	0	2	2	1	0	0	1	0	1
84	42	22	0	1	3	0	2	2	1	0	0	0	0	0	0
85	1	23	1	2	1	0	3	2	1	0	0	1	0	1
86	2	23	1	2	1	0	3	2	1	0	0	0	0	0
87	3	24	1	3	1	0	3	2	0	1	1	1	1	1
88	4	26	2	3	1	1	3	2	0	0	0	1	0	1	1
89	5	27	1	2	1	0	3	2	1	0	0	1	0	1
90	6	28	2	3	1	0	3	2	0	0	1	1	0	1	1
91	7	24	0	3	1	0	3	1	0	1	0	1	0	0	1
92	8	28	1	2	1	0	3	2	1	0	0	0	0	0
93	9	23	2	1	1	0	2	2	1	0	0	1	0	0	1
94	10	25	1	4	1	1	2	2	0	0	0	0	0	0
95	11	23	2	1	1	1	2	2	1	0	0	0	1	1	1
96	12	25	2	3	1	0	2	2	1	0	0	1	1	1	1
97	13	24	1	4	1	0	2	1	0	0	1	0	0	0
98	14	22	2	2	1	0	3	2	0	0	0	0	0	0	1
99	15	22	2	2	1	0	2	2	1	0	0	0	0	0	1
100	16	22	2	4	1	0	3	2	1	0	0	1	0	1	1
101	17	24	0	1	1	1	2	2	1	0	0	1	0	0	1
102	18	22	2	1	1	0	2	2	1	0	0	1	0	1	1
103	19	27	2	4	1	0	2	2	1	0	0	1	0	1	1
104	20	24	2	4	1	0	2	2	1	0	0	1	0	0	1
105	21	25	2	3	1	0	3	2	1	0	0	1	0	1	1
106	22	27	2	4	2	0	2	2	1	0	0	0	0	0	1
107	23	21	2	3	2	1	3	2	1	0	1	0	0	0	1
108	24	24	2	4	2	0	2	2	1	0	0	0	0	0	1
109	25	27	1	2	2	0	2	2	1	0	0	0	0	0
110	26	24	2	2	2	0	3	2	1	0	1	0	1	0	1
111	27	25	2	3	2	0	2	2	0	0	0	0	0	1	1
112	28	22	1	1	2	0	3	2	1	0	1	1	0	1
113	29	26	1	2	2	1	3	2	1	0	0	0	0	0
114	30	20	0	2	2	0	2	2	0	0	0	0	0	0
115	31	20	0	2	2	0	2	2	1	0	0	0	0	1
116	32	27	0	1	2	1	2	2	1	0	1	1	0	0
117	33	26	1	1	2	0	2	2	1	0	0	1	1	1
118	34	22	1	3	2	0	3	2	0	0	0	1	0	1
119	35	20	0	1	2	1	3	2	0	0	0	0	0	0
120	36	26	2	3	3	1	3	2	1	0	0	0	0	0	1
121	37	23	2	3	3	0	2	2	1	0	0	1	1	1	1
122	38	25	2	4	3	0	2	2	1	0	0	1	1	0	1
123	39	26	2	2	3	0	3	1	0	0	0	1	1	1	1
124	40	23	2	1	3	0	2	2	1	0	0	0	0	0	1
125	41	24	2	2	2	0	3	2	1	0	0	1	0	1	0
126	42	19	0	3	3	0	2	2	1	0	0	0	0	0	1
127	1	25	1	1	1	0	2	2	1	0	0	0	0	0
128	2	24	1	2	1	0	3	2	1	0	0	0	0	1
129	3	25	1	4	1	0	2	2	0	0	0	1	0	0
130	4	25	2	3	1	1	3	2	0	1	0	0	0	1	0
131	5	21	1	4	1	0	2	2	1	0	0	0	0	0
132	6	27	2	3	1	0	1	2	0	0	0	1	0	0	1
133	7	26	2	2	1	0	3	2	0	0	0	1	0	0	0
134	8	25	2	3	1	0	3	2	0	0	0	0	0	0	1
135	9	23	2	1	1	0	2	1	0	0	0	1	0	1	1
136	10	23	2	3	1	1	3	2	0	0	0	0	0	0	0
137	11	24	2	3	1	1	3	2	0	0	0	1	0	1	1
138	12	26	1	4	1	0	2	2	1	0	0	0	0	0
139	13	28	1	4	1	0	3	2	1	0	0	0	0	0
140	14	27	2	1	1	0	3	2	1	0	0	0	0	0	1
141	15	22	2	2	1	0	2	2	1	0	0	1	0	0	1
142	16	22	1	4	1	0	2	2	1	0	0	1	0	1
143	17	26	2	4	1	1	2	2	1	0	1	1	0	1	1
144	18	26	2	4	1	0	3	2	1	0	0	1	0	1	1
145	19	24	2	4	1	0	2	2	1	0	0	1	1	1	1
146	20	22	2	3	1	0	2	2	1	0	0	1	0	0	0
147	21	28	2	2	1	0	3	2	1	0	0	1	0	1	1
148	22	22	2	2	2	0	3	2	1	0	1	1	1	1	1
149	23	21	2	2	2	1	3	2	0	0	0	0	0	0	1
150	24	26	2	1	2	0	2	2	1	0	0	0	0	0	1
151	25	27	2	4	2	0	2	2	1	0	0	1	0	0	1
152	26	27	2	2	2	0	2	2	1	0	0	1	1	1	1
153	27	26	2	1	2	0	2	2	1	0	0	1	0	0	1
154	28	23	2	2	2	0	3	2	1	0	1	1	0	0	1
155	29	22	1	3	2	1	2	2	1	0	0	0	0	0
156	30	22	2	4	2	0	2	2	1	0	0	0	0	0	1
157	31	22	1	1	2	0	2	2	1	0	0	0	0	1
158	32	23	1	1	2	1	3	2	1	0	0	1	1	1
159	33	22	1	2	2	0	2	2	1	0	0	1	1	1
160	34	23	1	3	2	0	3	2	0	0	0	1	0	1
161	35	26	1	3	2	1	3	2	0	0	0	1	0	1
162	36	23	2	1	3	1	2	2	1	0	0	0	0	0	0
163	37	24	2	2	3	0	2	2	1	0	0	1	1	1	1
164	38	24	2	1	3	0	2	2	1	0	0	1	1	0	0
165	39	28	2	1	3	0	3	2	0	0	0	1	1	1	1
166	40	26	2	3	3	0	3	2	1	1	0	0	0	0	1
167	41	24	2	2	2	0	3	2	1	0	0	1	0	1	1
168	42	22	2	1	3	0	2	2	1	0	0	0	0	0	1
169	1	27	1	1	1	0	2	2	1	0	1	1	0	1
170	2	27	2	2	1	0	3	2	1	0	0	1	0	1	0
171	3	22	2	1	1	0	3	2	0	0	0	0	0	0	1
172	4	24	2	1	1	1	3	2	0	0	0	0	0	1	0
173	5	22	1	1	1	0	1	1	1	0	0	1	0	0
174	6	27	2	2	1	0	2	2	0	0	1	1	0	1	1
175	7	23	2	4	1	0	2	2	1	0	0	0	0	0	1
176	8	25	2	3	1	0	3	2	1	0	0	1	0	1	1
177	9	23	2	2	1	0	3	2	0	0	1	1	0	1	1
178	10	24	2	1	1	1	2	2	0	0	0	1	0	1	1
179	11	27	2	2	1	1	3	2	0	0	0	1	0	1	1
180	12	22	1	2	1	0	2	2	1	0	0	0	0	0
181	13	28	2	1	1	0	3	2	1	0	0	0	0	0	1
182	14	26	2	1	1	0	3	2	1	0	0	0	0	0	0
183	15	25	2	2	1	0	2	2	1	0	0	0	0	0	1
184	16	26	1	1	1	0	3	2	1	0	1	1	0	1
185	17	26	2	1	1	1	3	2	1	0	0	1	0	1	1
186	18	27	2	2	1	0	3	2	1	0	0	1	1	1	1
187	19	26	2	2	1	0	2	2	1	0	0	0	0	0	0
188	20	29	0	3	1	0	2	2	1	0	0	0	0	0	1
189	21	28	2	2	1	0	3	2	1	0	1	1	0	1	1
190	22	24	2	2	2	0	3	2	1	0	1	0	0	0	1
191	23	26	0	2	2	1	2	2	1	0	0	0	0	0	1
192	24	23	2	1	2	0	2	2	1	0		0	0	0	0
193	25	27	2	1	2	0	3	2	1	0	0		0	0	1
194	26	22	2	1	2	0	3	2	1	0	1	1	1	1	1
195	27	24	1	2	2	0	3	2	1	0	1	0	0	0
196	28	27	2	3	2	0	3	2	1	0	0	0	0	0	1
197	29	24	0	3	2	1	2	2	1	0	0	0	0	0
198	30	23	2	3	2	0	3	2	1	0	0	0	0	0	0
199	31	24	1	2	2	0	2	2	1	0	0	0	1	1
200	32	23	1	3	2	1	3	2	0	0	0	1	1	1
201	33	23	1	3	2	0	2	2	1	0	0	1	1	1
202	34	22	1	1	2	0	3	2	0	1	0	0	0	1
203	35	20	0	1	2	1	2	2	0	0	0	1	1	0
204	36	23	2	3	3	1	2	2	1	0	0	0	0	0	0
205	37	24	2	4	3	0	2	2	1	0	0	1	1	1	0
206	38	24	2	2	3	0	1	2	1	0	0	1	1	0	0
207	39	27	0	2	3	0	3	2	1	0	0	1	1	1	0
208	40	25	2	3	3	0	3	2	0	0	0	1	1	1	1
209	41	22	2	2	2	0	3	2	1	0	0	1	0	1	1
210	42	26	1	1	3	0	2	2	1	0	0	0	0	0
211	1	25	1	2	1	0	3	2	1	0	1	1	0	1
212	2	22	2	4	1	0	2	1	1	0	1	1	0	0	0
213	3	29	2	2	1	0	2	2	0	0	0	1	0	0	0
214	4	27	2	2	1	1	3	2	1	0	0	0	0	1	0
215	5	27	2	3	1	0	3	2	1	0	0	0	0	0	0
216	6	26	2	3	1	0	3	2	0	0	0	1	0	1	0
217	7	23	2	2	1	0	2	2	0	0	0	1	0	0	1
218	8	25	2	2	1	0	2	2	1	0	0	1	0	1	1
219	9	26	2	3	1	0	2	2	0	0	0	1	0	1	0
220	10	23	2	1	1	1	2	2	1	0	0	0	0	1	1
221	11	23	2	2	1	1	2	2	1	0	0	1	0	1	1
222	12	24	1	4	1	0	3	2	1	0	0	1	1	1
223	13	27	2	3	1	0	3	2	1	0	0	0	0	0	0
224	14	25	2	4	1	0	2	2	1	0	0	0	0	0	0
225	15	25	2	2	1	0	3	2	1	0	0	0	0	0	0
226	16	25	2	4	1	0	3	1	0	0	0	1	0	1	0
227	17	26	2	1	1	1	2	2	1	0	0	1	1	1	0
228	18	27	2	4	1	0	2	2	1	0	0	1	1	1	0
229	19	23	2	2	1	0	2	2	1	0	0	0	0	0	0
230	20	24	2	3	1	0	3	2	1	1	0	1	0	1	0
231	21	24	2	1	1	0	2	2	1	0	1	1	0	1	1
232	22	24	2	1	2	0	2	2	1	0	0	0	0	1	1
233	23	21	2	2	2	1	3	2	0	0	0	0	0	0	0
234	24	24	2	2	2	0	2	2	1	0	0	0	0	0	1
235	25	21	2	1	2	0	2	2	1	0	0		0	0	0
236	26	27	2	1	2	0	2	2	1	0	1	0	1	1	1
237	27	21	1	4	2	0	2	2	1	0	1	0	0	0
238	28	26	2	1	2	0	3	2	1	0	0	0	0	0	1
239	29	24	1	1	2	1	2	2	0	0	0	0	0	0
240	30	22	0	3	2	0	3	2	1	0	0	0	0	0	1
241	31	28	1	3	2	0	2	2	1	0	0	0	0	1
242	32	26	0	3	2	1	3	2	0	0	0	1	1	1	0
243	33	27	2	3	2	0	2	2	1	0	0	1	1	1	0
244	34	25	1	1	2	0	3	2	0	0	0	1	0	1
245	35	26	1	1	2	1	1	2	0	0	0	1	1	1
246	36	26	1	3	3	1	3	2	0	0	0	0	0	0
247	37	25	0	2	3	0	2	2	1	0	0	1	1	1	0
248	38	20	0	1	3	0	3	2	1	0	0	1	0	0	0
249	39	26	2	4	3	0	2	2	1	0	0	1	1	1	0
250	40	25	0	3	3	0	3	2	1	0	0	0	0	0	1
251	41	22	2	1	2	0	3	2	0	0	0	1	0	1	1
252	42	22	2	1	3	0	2	2	1	0	0	0	0	0	1
253	1	27	1	1	1	0	3	2	1	0	0	0	0	0
254	2	23	2	2	1	0	2	1	1	0	0	0	0	0	0
255	3	25	2	1	1	0	2	2	1	0	0	0	0	0	0
256	4	27	2	2	1	1	3	1	0	0	0	0	0	0	1
257	5	27	2	4	1	0	3	1	1	0	0	0	0	1	1
258	6	27	2	1	1	0	3	2	0	0	1	1	0	1	1
259	7	21	0	4	1	0	3	2	0	0	0	0	0	0	1
260	8	24	2	3	1	0	2	2	0	0	1	0	0	0	1
261	9	25	2	1	1	0	2	2	0	0	0	0	0	1	1
262	10	24	2	4	1	1	2	2	1	0	0	1	0	1	1
263	11	24	0	4	1	1	3	2	0	0	1	1	0	1	1
264	12	23	1	2	1	0	2	2	1	0	0	0	0	0
265	13	23	2	2	1	0	3	2	1	0	0	0	0	0	1
266	14	22	2	4	1	0	2	2	1	0	0	0	0	0	0
267	15	24	2	1	1	0	2	2	1	0	0	0	0	0	1
268	16	27	2	4	1	0	3	2	1	0	0	1	0	1	1
269	17	26	2	4	1	1	3	2	1	0	0	1	1	1	1
270	18	23	2	4	1	0	3	2	1	0	0	1	0	1	1
271	19	23	2	4	1	0	2	2	1	0	0	0	0	0	1
272	20	25	2	1	1	0	3	2	1	0	0	0	0	1	1
273	21	19	0	1	1	0	2	2	1	0	0	1	0	1	1
274	22	23	2	1	2	0	3	2	1	0	0	0	0	0	1
275	23	25	2	1	2	1	3	2	0	0	0	0	0	1	0
276	24	25	2	3	2	0	3	2	1	0	0	0	0	1	1
277	25	22	2	2	2	0	2	2	1	0	0	0	0	0	0
278	26	22	2	1	2	0	3	2	1	0	0	0	1	0	0
279	27	23	1	1	2	0	2	2	1	0	1	1	1	1
280	28	20	0	1	2	0	2	2	1	0	0	1	0	0	1
281	29	21	0	2	2	1	2	2	1	0	0	0	0	0	1
282	30	22	2	2	2	0	2	2	1	0	1	0	0	0	1
283	31	27	2	2	2	0	2	2	1	0	0	0	0	1	0
284	32	21	0	2	2	1	3	2	0	0	0	0	0	1	0
285	33	20	0	1	2	0	2	2	1	0	0	1	1	1	0
286	34	23	1	2	2	0	3	2	0	0	0	0	0	1
287	35	20	0	1	2	1	2	2	1	0	0	1	1	1
288	36	26	1	2	3	1	2	1	1	0	0	1	1	1
289	37	23	2	4	3	0	3	2	0	0	0	1	0	1	0
290	38	24	2	4	3	0	1	2	1	0	0	1	1	0	1
291	39	22	2	1	3	0	3	2	0	0	0	1	1	1	0
292	40	22	2	1	3	0	2	2	1	0	0	0	0	0	1
293	41	22	2	3	2	0	3	2	1	0	0	1	0	1	0
294	42	25	0	1	3	0	2	2	1	0	0	0	0	0	1
295	1	25	1	4	1	0	2	2	1	0	1	1	0	1
296	2	22	2	1	1	0	3	2	1	0	1	0	0	0	1
297	3	25	2	1	1	0	3	2	1	0	0	1	0	0	1
298	4	25	2	4	1	1	2	1	0	0	0	0	0	1	1
299	5	28	0	4	1	0	3	1	1	0	0	0	0	0	1
300	6	25	2	1	1	0	2	2	1	0	0	1	0	1	1
301	7	21	0	2	1	0	2	2	1	0	0	0	0	0	1
302	8	24	2	1	1	0	2	2	1	0	0	0	0	0	1
303	9	28	2	4	1	0	2	2	0	0	0	1	0	1	0
304	10	27	2	2	1	1	3	2	0	0	0	0	0	0	0
305	11	24	2	2	1	1	3	2	1	0	0	1	0	1	1
306	12	26	2	1	1	0	2	2	1	0	0	0	0	0	0
307	13	28	2	4	1	0	3	2	1	0	0	1	0	0	1
308	14	26	2	2	1	0	3	2	1	0	0	0	0	0	0
309	15	26	0	2	1	0	2	2	1	0	0	1	0	1	1
310	16	25	2	1	1	0	3	2	1	0	0	1	0	1	1
311	17	27	2	3	1	1	3	2	1	0	0	1	1	1	0
312	18	22	2	4	1	0	2	2	1	0	0	1	0	1	1
313	19	23	2	4	1	0	2	2	1	0	0	0	0	0	0
314	20	24	2	2	1	0	2	2	1	0	0	1	0	1	1
315	21	25	2	3	1	0	2	2	1	0	0	1	0	1	1
316	22	22	2	4	2	0	2	2	1	0	1	0	0	0	1
317	23	24	1	2	2	1	2	2	0	0	0	0	0	0
318	24	24	2	4	2	0	2	2	1	0	0	1	0	1	1
319	25	22	0	1	2	0	1	2	1	0	0	0	0	0	0
320	26	22	2	1	2	0	2	2	1	0	0	0	0	0	1
321	27	27	2	4	2	0	3	2	1	0	0	0	0	0	1
322	28	22	2	1	2	0	2	2	1	0	0	0	0	0	1
323	29	22	2	1	2	1	3	2	1	0	0	0	0	0	0
324	30	20	0	2	2	0	3	2	0	0	0	0	0	0	1
325	31	24	2	2	2	0	2	2	1	0	0	0	0	1	0
326	32	22	2	2	2	1	3	2	0	0	0	0	0	0	0
327	33	25	2	4	2	0	2	2	1	0	0	1	1	1	1
328	34	25	1	2	2	0	3	2	0	0	0	1	0	1
329	35	22	1	4	2	1	2	2	1	0	0	0	0	0
330	36	23	1	1	3	1	2	2	1	0	0	0	0	0
331	37	24	2	1	3	0	3	2	0	0	0	0	0	0	1
332	38	23	2	3	3	0	1	2	1	0	0	0	1	0	0
333	39	25	2	3	3	0	3	2	1	0	0	1	1	1	1
334	40	24	1	4	3	0	2	2	1	0	1	0	1	0
335	41	23	2	2	2	0	2	2	1	0	0	1	0	1	0
336	42	24	2	3	3	0	2	2	1	0	0	0	0	0	1
337	1	27	1	1	1	0	3	2	1	0	0	1	0	0
338	2	22	2	4	1	0	2	2	1	0	0	1	0	0	1
339	3	24	2	2	1	0	1	2	1	0	0	0	0	0	1
340	4	27	2	1	1	1	3	2	0	0	0	0	0	0	1
341	5	28	2	3	1	0	2	1	1	0	0	1	0	0	1
342	6	25	2	4	1	0	3	2	0	0	0	1	0	1	1
343	7	26	2	3	1	0	2	2	1	0	0	0	0	0	1
344	8	24	2	4	1	0	3	2	0	0	0	1	0	0	1
345	9	28	2	4	1	0	2	2	0	0	0	1	0	0	1
346	10	22	2	1	1	1	3	2	0	0	0	0	0	0	0
347	11	28	2	4	1	1	3	1	0	0	1	1	0	1	1
348	12	24	2	3	1	0	1	2	1	0	0	1	0	1	1
349	13	28	2	4	1	0	2	2	1	0	0	0	0	0	1
350	14	22	2	2	1	0	2	2	1	0	0	0	0	0	0
351	15	26	2	2	1	0	3	2	1	0	0	0	0	0	1
352	16	28	1	3	1	0	2	2	1	0	1	1	0	1
353	17	24	2	4	1	1	2	2	1	0	1	1	1	1	0
354	18	22	2	1	1	0	2	2	1	0	0	1	0	1	1
355	19	24	2	3	1	0	2	2	1	0	0	1	1	1	1
356	20	26	2	4	1	0	2	2	1	0	0	1	0	1	1
357	21	20	0	3	1	0	2	2	1	0	0	1	0	0	0
358	22	25	2	4	2	0	3	2	1	0	0	0	0	0	1
359	23	22	1	1	2	1	2	2	1	0	0	1	0	0
360	24	22	2	3	2	0	2	2	1	0	0	0	0	1	1
361	25	24	2	4	2	0	2	2	1	0	0	0	0	0	0
362	26	23	2	3	2	0	3	2	0	0	0	0	0	0	1
363	27	24	2	1	2	0	3	2	1	0	0	0	0	0	0
364	28	24	2	4	2	0	2	2	1	0	0	0	0	0	1
365	29	24	2	4	2	1	2	2	1	0	0	0	0	0	0
366	30	20	0	3	2	0	3	2	1	0	0	0	0	0	1
367	31	27	2	3	2	0	3	2	1	0	0	0	0	1	0
368	32	27	2	1	2	1	2	1	0	0	0	1	0	1	0
369	33	25	2	2	2	0	3	2	1	0	0	1	1	1	1
370	34	24	1	3	2	0	3	2	0	0	0	0	0	1
371	35	23	1	1	2	1	2	2	1	0	0	0	0	0
372	36	22	1	2	3	1	2	2	1	0	0	0	0	0
373	37	24	0	1	3	0	3	2	1	0	0	0	0	0	1
374	38	25	2	3	3	0	2	2	1	0	0	0	1	0	1
375	39	21	2	2	3	0	2	2	1	0	0	1	1	1	1
376	40	22	1	1	3	0	3	2	1	0	0	0	0	0
377	41	22	2	2	2	0	2	2	1	0	0	1	0	1	0
378	42	22	2	3	3	0	2	2	1	0	0	0	0	0	1
379	1	23	1	1	1	0	3	2	1	0	1	1	0	0
380	2	22	2	3	1	0	3	2	1	0	0	1	0	0	1
381	3	27	2	1	1	0	3	2	0	0	0	0	0	0	1
382	4	28	2	1	1	1	2	2	0	0	0	1	0	1	1
383	5	23	2	2	1	0	3	2	1	0	0	0	0	0	1
384	6	25	0	4	1	0	2	2	0	0		1	0	1	1
385	7	23	2	2	1	0	3	2	0	0	0	0	0	0	1
386	8	25	1	2	1	0	2	2	0	0	0	1	0	1
387	9	25	2	4	1	0	1	2	0	0	0	1	0	1	1
388	10	28	2	2	1	1	3	2	0	0	0	0	0	0	1
389	11	27	2	4	1	1	3	1	1	0	0	1	0	1	1
390	12	26	2	3	1	0	3	2	1	0	0	1	0	1	1
391	13	23	2	2	1	0	3	2	1	0	0	1	0	1	1
392	14	26	1	4	1	0	2	1	1	0	0	0	0	0
393	15	22	2	4	1	0	3	2	1	0	0	0	0	0	1
394	16	23	2	2	1	0	2	2	1	0	0	0	0	1	1
395	17	27	2	1	1	1	3	2	1	0	1	1	1	1	1
396	18	25	2	2	1	0	2	2	1	0	0	1	0	1	1
397	19	22	1	3	1	0	2	2	1	0	0	1	0	1
398	20	24	2	3	1	0	2	2	1	0	0	0	0	0	1
399	21	28	2	4	1	0	3	2	1	0	0	1	0	0	1
400	22	22	2	2	2	0	3	2	0	0	0	0	0	0	1
401	23	27	1	1	2	1	3	2	1	0	0	0	0	0
402	24	24	2	2	2	0	2	2	1	0	0	1	0	1	0
403	25	23	2	3	2	0	3	2	1	0	0		0	0	0
404	26	21	2	2	2	0	3	2	1	0	1	0	0	0	0
405	27	26	2	3	2	0	3	2	1	0	0	0	0	0	0
406	28	21	2	3	2	0	1	2	1	0	0	0	0	0	0
407	29	26	2	2	2	1	3	2	0	0	0	0	0	0	1
408	30	22	2	1	2	0	3	2	0	0	0	0	0	0	0
409	31	28	2	2	2	0	3	2	1	0	0	1	0	1	0
410	32	24	2	2	2	1	3	2	0	0	0	0	1	1	0
411	33	23	2	3	2	0	2	2	1	0	0	1	1	1	1
412	34	22	1	1	2	0	3	2	0	0	0	1	0	0
413	35	27	1	2	2	1	2	2	1	0	0	0	0	0
414	36	20	0	2	3	1	3	2	1	0	0	1	1	1	1
415	37	24	2	2	3	0	3	2	1	0	0	0	0	0	0
416	39	22	2	1	3	0	3	2	1	0	0	1	1	1	1
417	40	23	1	2	3	0	2	2	1	0	0	0	0	0
418	41	22	2	2	2	0	3	2	1	0	0	1	0	1	0
419	42	24	2	2	3	0	3	2	1	0	0	0	0	0	1
420	1	22	1	4	1	0	3	2	1	0	0	1	0	1
421	2	27	2	1	1	0	2	2	1	0	0	0	0	0	1
422	3	26	2	2	1	0	2	2	1	0	0	0	0	0	1
423	4	25	2	3	1	1	3	2	0	0	0	0	0	0	0
424	5	27	2	2	1	0	3	2	1	0	0	1	0	1	1
425	6	25	2	2	1	0	3	2	0	0	0	0	0	0	1
426	7	24	1	2	1	0	2	2	0	0	0	0	0	0
427	8	22	2	4	1	0	3	2	0	0	0	1	0	0	1
428	9	26	1	1	1	0	2	2	0	0	0	1	0	1
429	10	26	2	2	1	1	3	2	0	0	0	0	0	1	1
430	11	28	2	2	1	1	3	2	1	0	0	1	0	1	1
431	12	24	1	3	1	0	2	2	1	0	0	0	0	0
432	13	23	2	1	1	0	2	2	1	0	0	0	0	0	1
433	14	25	2	4	1	0	2	2	1	0	0	0	0	0	0
434	15	18	0	4	1	0	2	2	1	0	0	0	0	0	1
435	16	23	2	2	1	0	3	1	0	0	1	1	0	1	1
436	17	23	2	1	1	1	3	2	1	0	0	0	1	1	1
437	18	27	2	1	1	0	2	2	1	0	0	1	0	1	1
438	19	28	2	1	1	0	2	2	1	0	0	1	0	0	1
439	20	23	2	2	1	0	2	2	0	0		0	0	1	1
440	21	24	2	2	1	0	2	2	1	0	0	0	0	0	1
441	22	20	0	4	2	0	3	2	1	0	0	0	0	1
442	23	21	0	3	2	1	3	1	0	0	0	1	0	1
443	24	27	1	4	2	0	2	2	1	0	0	1	0	0
444	25	23	2	2	2	0	2	2	1	0		1	0	0	1
445	26	25	2	4	2	0	1	2	1	0	0	0	1	1	1
446	27	23	2	1	2	0	3	2	1	0	1	0	0	0	1
447	28	20	0	3	2	0	2	2	1	0	0	0	0	0	1
448	29	23	2	2	2	1	2	2	1	0	0	1	0	1	1
449	30	28	2	3	2	0	1	2	1	0	0	0	0	0	1
450	31	28	2	2	2	0	3	2	1	0	0	1	0	1	0
451	32	20	0	1	2	1	3	2	0	0	0	1	1	1	0
452	33	25	2	2	2	0	2	2	1	0	0	1	1	1	1
453	34	25	2	1	2	0	2	2	0	0	0	1	0	1	0
454	35	27	1	1	2	1	2	2	0	0	0	1	0	1
455	36	24	2	1	3	1	3	2	1	0	0	0	0	0	0
456	37	21	0	2	3	0	2	2	1	0	0	0	1	1	1
457	38	24	2	2	3	0	2	2	1	0	0	1	1	1	1
458	39	29	0	1	3	0	2	2	1	0	1	0	0	0	0
459	40	24	0	1	3	0	3	2	0	0	0	0	0	0	0
460	41	26	2	4	2	0	2	2	1	0	0	1	0	1	0
461	42	22	2	2	3	0	2	2	1	0	0	0	0	0	0
462	1	25	1	3	1	0	3	2	1	0	1	1	0	1
463	2	25	2	4	1	0	2	2	0	0	0	1	0	0	1
464	3	27	2	3	1	0	3	2	0	0	0	1	0	0	1
465	4	28	0	4	1	1	3	2	0	0	0	0	0	0	1
466	5	23	2	4	1	0	2	2	1	0	1	0	0	0	0
467	6	27	2	4	1	0	3	2	0	0		1	0	1	1
468	7	24	2	1	1	0	2	2	0	0	0	0	0	0	1
469	8	29	0	4	1	0	3	2	0	0	0	0	0	0	1
470	9	26	1	1	1	0	2	2	0	0	0	1	0	1
471	10	25	2	4	1	1	3	2	0	0	0	1	0	1	1
472	11	28	2	2	1	1	3	2	1	0	0	1	0	1	1
473	12	23	2	4	1	0	2	2	1	0	0	0	0	0	1
474	13	24	2	4	1	0	3	1	1	0	0	1	0	1	1
475	14	26	2	4	1	0	2	2	1	0	0	0	0	0	0
476	15	28	2	1	1	0	2	2	1	0	0	0	0	0	1
477	16	24	2	4	1	0	2	2	1	0	0	1	0	1	1
478	17	25	2	2	1	1	1	2	1	0	0	1	1	0	0
479	18	24	2	4	1	0	2	2	1	0	0	1	0	1	1
480	19	22	2	1	1	0	2	2	0	0	0	1	0	1	1
481	20	23	2	2	1	0	2	2	1	0		1	1	1	0
482	21	27	2	1	1	0	2	2	1	0	0	1	0	0	0
483	22	27	1	3	2	0	3	2	1	0	0	1	0	0
484	23	23	2	3	2	1	2	1	0	0	0	0	0	0	0
485	24	26	1	2	2	0	2	2	1	0	0	0	0	0
486	25	21	2	2	2	0	2	2	1	0	0	0	0	0	0
487	26	21	2	2	2	0	3	2	1	0	1	0	0	0	0
488	27	21	0	2	2	0	2	2	1	0	0	0	0	0	1
489	28	23	2	3	2	0	2	1	1	0	0	0	0	0	0
490	29	22	2	2	2	1	2	2	1	0	0	1	0	0	0
491	30	24	2	2	2	0	3	1	0	0	0	0	0	0	1
492	31	22	2	1	2	0	2	2	1	0	0	0	0	1	0
493	32	24	2	1	2	1	2	2	1	0	0	0	0	1	0
494	33	24	2	3	2	0	3	2	0	0	0	1	1	1	1
495	34	25	2	2	2	0	3	2	0	1	0	1	0	1	0
496	35	26	1	2	2	1	3	2	0	1	0	1	0	1
497	36	24	2	2	3	1	2	2	1	0	0	0	0	0	0
498	37	22	2	2	3	0	2	2	1	0	0	0	0	0	1
499	38	27	2	1	3	0	3	2	1	0	0	1	1	0	1
500	39	26	2	3	3	0	1	2	1	0	0	0	0	0	1
501	40	23	1	3	3	0	3	2	1	0	0	0	0	0
502	41	22	1	4	2	0	2	2	1	0	0	1	0	1
503	42	22	2	1	3	0	2	2	1	0	0	0	0	0	1
504	1	23	2	2	1	0	3	2	1	0	1	1	0	1	0
505	2	28	2	2	1	0	2	2	0	0	0	1	0	0	1
506	3	25	2	3	1	0	3	2	0	0	0	0	0	0	0
507	4	26	2	2	1	1	3	2	0	0	0	0	0	1	1
508	5	27	2	1	1	0	3	2	1	0	0	0	0	0	1
509	6	26	2	4	1	0	2	2	0	0		1	0	0	1
510	7	20	0	3	1	0	3	2	0	0	0	0	0	0	0
511	8	22	2	3	1	0	2	2	0	0	0	0	0	0	0
512	9	25	1	1	1	0	1	1	1	0	0	1	0	1
513	10	21	2	4	1	1	2	2	0	0	0	0	0	0	1
514	11	27	2	4	1	1	1	2	1	0	1	1	0	1	1
515	12	25	2	1	1	0	2	2	1	0	0	0	0	0	1
516	13	22	2	4	1	0	3	1	1	0	0	1	0	1	1
517	14	26	2	3	1	0	2	2	1	0	0	0	0	0	1
518	15	23	2	1	1	0	3	2	1	0	0	0	0	0	0
519	16	25	2	1	1	0	3	2	1	0	0	1	0	1	0
520	17	20	0	1	1	1	2	2	1	0	0	0	1	1	1
521	18	24	2	3	1	0	3	2	1	0	0	1	0	1	0
522	19	23	2	2	1	0	2	2	1	0	0	1	1	1	0
523	20	26	2	1	1	0	2	2	1	0	0	0	0	0	0
524	21	27	2	2	1	0	2	2	1	0	0	1	0	0	1
525	22	21	2	3	2	0	3	2	1	0	0	0	0	0	1
526	23	21	2	1	2	1	3	2	0	0	0	0	0	0	1
527	24	25	1	4	2	0	3	2	1	0	0	0	0	0
528	25	22	2	3	2	0	2	2	1	0	0	1	0	0	1
529	26	25	2	2	2	0	3	2	1	0	1	0	0	0	0
530	27	25	2	2	2	0	3	2	1	0	0	0	0	0	1
531	28	22	2	1	2	0	3	2	1	0	0	1	0	0	1
532	29	22	2	3	2	1	2	2	1	0	0	0	0	0	1
533	30	23	2	1	2	0	2	2	1	0	0	0	0	0	1
534	31	22	2	2	2	0	3	2	1	0	0	0	0	1	1
535	32	25	2	1	2	1	3	2	0	0	0	0	0	0	0
536	33	26	2	2	2	0	3	2	1	0	0	1	1	1	1
537	34	25	2	1	2	0	3	2	1	0	0	0	0	1	0
538	35	23	1	2	2	1	2	2	1	0	0	1	0	1
539	36	27	2	3	3	1	2	2	1	0	0	0	0	0	0
540	37	22	2	2	3	0	2	2	1	0	0	1	1	1	1
541	38	26	2	2	3	0	3	2	1	0	0	1	1	0	1
542	39	23	2	1	3	0	3	2	1	0	0	0	0	0	0
543	40	22	1	1	3	0	2	2	1	0	0	0	0	0
544	41	28	1	4	2	0	2	2	0	0	0	1	0	1
545	42	23	2	4	3	0	2	2	1	0	0	0	0	0	1
546	1	23	2	2	1	0	3	2	1	0	0	1	0	0	0
547	2	23	2	2	1	0	2	2	1	0	0	0	0	0	1
548	3	28	1	3	1	0	2	2	0	0	0	0	0	0
549	4	26	2	3	1	1	3	2	0	0	0	0	0	1	1
550	5	26	2	4	1	0	3	2	0	0	1	1	0	1	1
551	6	22	2	2	1	0	2	2	0	0	1	1	0	0	1
552	7	24	2	4	1	0	2	2	0	0	0	0	0	0	0
553	8	23	2	4	1	0	3	2	0	0	0	0	0	0	1
554	9	25	1	3	1	0	2	2	1	0	1	1	0	1
555	10	23	2	2	1	1	3	2	0	0	0	0	0	0	1
556	11	25	2	1	1	1	3	2	0	0	0	1	0	1	1
557	12	22	2	3	1	0	2	2	1	0	1	0	0	0	0
558	13	26	2	1	1	0	2	2	1	0	0	0	0	0	1
559	14	22	2	3	1	0	1	2	1	0	0	0	0	0	1
560	15	22	2	4	1	0	3	2	1	0	0	0	0	0	1
561	16	25	2	4	1	0	3	2	0	0	0	1	0	1	1
562	17	25	2	1	1	1	3	2	1	0	0	0	1	1	0
563	18	22	2	4	1	0	2	2	1	0	0	1	0	1	0
564	19	23	2	3	1	0	3	2	1	0	1	1	1	1	1
565	20	23	2	4	1	0	3	2	1	0	0	1	0	0	1
566	21	22	2	4	1	0	2	2	1	0	1	1	0	1	0
567	22	22	2	2	2	0	2	2	1	0	0	0	0	0	1
568	23	27	2	2	2	1	2	2	0	0	0	0	0	0	1
569	24	25	1	1	2	0	2	2	1	0	0	0	0	0
570	25	24	2	3	2	0	2	2	1	0	0	0	0	0	1
571	26	26	2	1	2	0	3	2	1	0	1	0	1	0	1
572	27	27	2	1	2	0	3	2	0	0	0	1	1	1	1
573	28	22	2	2	2	0	2	2	1	0	0	0	0	0	1
574	29	24	2	1	2	1	3	2	1	0	0	1	1	1	1
575	30	24	2	2	2	0	3	2	1	0	0	0	0	0	1
576	31	27	2	1	2	0	3	2	0	0	0	1	1	1	1
577	32	27	2	4	2	1	1	2	1	0	0	0	0	0	0
578	33	23	2	2	2	0	2	2	1	0	0	1	1	1	1
579	34	21	0	2	2	0	3	2	0	0	0	1	0	1	0
580	35	24	1	1	2	1	2	2	0	0	0	1	0	1
581	36	27	2	1	3	1	2	2	1	0	0	0	0	0	1
582	37	23	2	1	3	0	3	2	1	0	0	0	0	0	0
583	38	25	2	3	3	0	2	2	1	0	0	1	1	0	1
584	39	25	2	1	3	0	3	2	0	0	0	0	0	0	0
585	40	25	1	3	3	0	3	2	0	0	0	0	0	0
586	41	26	1	4	2	0	2	2	1	0	0	1	0	1
587	42	25	2	3	3	0	3	2	1	0	0	0	0	0	1
588	1	23	2	2	1	0	3	2	1	0	1	1	0	1	0
589	2	23	2	2	1	0	2	2	1	0	1	0	0	0	1
590	3	26	2	3	1	0	3	2	0	0	0	0	0	0	0
591	4	22	2	1	1	1	3	2	0	1	0	0	0	0	1
592	5	23	2	1	1	0	3	2	1	0	1	1	0	1	1
593	6	22	2	3	1	0	3	2	0	0	1	1	0	0	1
594	7	26	2	3	1	0	2	2	0	0	0	0	0	0	1
595	8	23	2	3	1	0	2	2	0	0	0	0	0	0	1
596	9	23	1	3	1	0	3	2	0	0	0	1	0	1
597	10	23	2	1	1	1	3	2	0	0	0	1	0	1	1
598	11	23	2	4	1	1	2	2	1	0	0	1	0	1	1
599	12	26	2	3	1	0	3	2	1	0	0	0	0	0	0
600	13	29	0	2	1	0	3	2	0	0	0	0	0	0	1
601	14	25	2	2	1	0	2	2	1	0	0	0	0	0	0
602	15	26	1	4	1	0	3	2	0	0	0	1	1	1
603	16	22	2	3	1	0	2	2	1	0	0	1	0	1	1
604	17	22	1	2	1	1	2	2	1	0	0	1	1	1
605	18	29	2	4	1	0	3	2	0	1	0	1	0	1	1
606	19	27	2	1	1	0	2	2	1	0	0	1	0	1	0
607	20	25	2	1	1	0	3	2	1	0	0	1	0	1	0
608	21	24	2	3	1	0	2	2	1	0	0	1	1	1	0
609	22	22	2	1	2	0	2	2	1	0	0	0	0	0	1
610	23	21	0	2	2	1	3	2	0	0	0	0	0	0	1
611	24	23	1	1	2	0	2	2	1	0	0	0	0	0
612	25	24	2	2	2	0	2	2	1	0	0	1	0	0	1
613	26	22	1	4	2	0	3	2	1	0	0	0	0	0
614	27	20	0	3	2	0	2	2	0	0	0	1	1	1	1
615	28	22	2	1	2	0	2	2	1	0	0	0	0	0	1
616	29	21	0	2	2	1	3	2	1	0	0	0	0	0
617	30	24	2	1	2	0	2	2	1	0	0	0	0	0	1
618	31	24	2	2	2	0	2	2	1	0	0	0	0	1	1
619	32	22	2	2	2	1	2	2	1	0	0	0	1	1	0
620	33	22	2	1	2	0	2	2	1	0	0	1	1	1	1
621	34	25	2	4	2	0	2	2	0	0	0	0	0	1	1
622	35	24	1	2	2	1	2	2	0	0	0	1	1	1
623	36	29	2	1	3	1	3	2	1	0	0	0	0	0	1
624	37	25	2	1	3	0	2	2	0	0	0	0	0	0	0
625	38	24	2	1	3	0	3	2	0	0	0	0	0	0	1
626	39	23	2	3	3	0	2	2	1	0	0	0	0	0	0
627	40	22	1	1	3	0	3	2	1	0	0	0	0	0
628	41	25	1	1	2	0	3	2	1	0	0	1	0	1
629	42	24	2	2	3	0	1	2	1	0	0	0	0	0	1
630	1	22	2	2	1	0	3	2	1	0	1	0	0	0	0
631	2	25	2	3	1	0	2	2	1	0	0	0	0	0	1
632	3	26	2	2	1	0	2	2	0	0	1	1	0	0	1
633	4	23	2	4	1	1	3	2	0	0	0	0	0	0	1
634	5	25	2	1	1	0	3	2	1	0	1	1	0	0	1
635	6	22	2	1	1	0	2	2	0	0	0	1	0	1	1
636	7	23	0		1	0	3	2	0	0	0	0	0	0	1
637	8	23	2	4	1	0	2	2	0	0	0	0	0	0	1
638	9	28	2	1	1	0	2	2	0	0	0	1	0	1	1
639	10	24	2	2	1	1	3	2	0	0	0	0	0	1	1
640	11	23	2	1	1	1	3	2	0	0	0	1	0	1	1
641	12	22	2	3	1	0	3	2	1	0	0	0	0	0	1
642	13	22	2	4	1	0	3	2	1	0	0	0	0	0	1
643	14	21	0	3	1	0	3	2	1	0	0	0	0	0	0
644	15	24	2	1	1	0	3	2	1	0	0	0	0	0	0
645	16	27	2	3	1	0	2	2	1	0	0	1	0	1	1
646	17	26	1	1	1	1	3	2	1	0	1	1	1	1
647	18	25	2	3	1	0	2	2	1	0	0	1	0	1	1
648	19	22	2	1	1	0	2	2	1	0	0	1	0	1	1
649	20	25	2	3	1	0	3	2	1	0	0	0	0	0	0
650	21	21	2	3	1	0	2	2	1	0	0	1	1	1	1
651	22	25	2	1	2	0	2	2	1	0	1	0	0	0	1
652	23	20	0	2	2	1	1	2	0	0	0	1	0	0	1
653	24	22	2	1	2	0	2	2	1	0	0	0	0	0	1
654	25	23	2	4	2	0	2	2	1	0	0	1	0	0	1
655	26	21	1	3	2	0	2	2	1	0	0	0	0	0
656	27	24	2	2	2	0	2	2	0	0	0	0	0	0	1
657	28	27	2	3	2	0	2	2	1	0	0	0	0	0	0
658	29	25	2	2	2	1	2	2	1	0	0	0	0	0	0
659	30	21	2	2	2	0	3	2	0	0	0	0	0	0	1
660	31	24	2	3	2	0	2	2	1	0	0	0	0	1	1
661	32	26	2	2	2	1	3	2	0	0	1	0	1	1	0
662	33	21	2	3	2	0	2	2	1	0	0	1	1	1	1
663	34	21	2	3	2	0	2	2	0	0	0	0	0	1	0
664	35	24	1	2	2	1	2	2	0	0	0	1	1	1
665	36	20	0	2	3	1	2	2	1	0	0	0	0	0	0
666	37	23	2	2	3	0	3	2	0	0	0	1	1	1	1
667	38	23	2	2	3	0	2	2	1	0	0	0	0	0	1
668	39	19	0	2	3	0	2	2	1	0	0	0	0	0	1
669	40	23	2	3	3	0	2	2	1	0	0	0	0	0	1
670	41	26	1	2	2	0	2	2	1	0	0	1	0	1
671	42	25	2	4	3	0	2	2	1	0	0	0	0	0	1
672	1	24	2	3	1	0	3	2	1	0	0	1	0	0	1
673	2	25	2	3	1	0	3	2	1	0	0	1	0	0	1
674	3	23	2	1	1	0	3	2	0	0	0	0	0	0	0
675	4	27	2	1	1	1	2	2	0	0	0	1	0	1	1
676	5	26	2	3	1	0	3	2	1	0	1	1	0	1	1
677	6	25	2	2	1	0	3	2	0	0		1	0	0	1
678	7	23	2	4	1	0	2	2	0	0	0	0	0	0	1
679	8	23	2	4	1	0	3	2	0	0	0	0	0	0	1
680	9	27	2	2	1	0	3	2	0	0	0	1	0	1	1
681	10	25	2	2	1	1	3	2	0	0	0	0	0	1	0
682	11	24	2	4	1	1	2	2	1	0	0	1	0	1	1
683	12	26	2	2	1	0	2	2	1	0	0	0	0	0	0
684	13	27	1	4	1	0	3	2	1	0	0	0	0	0
685	14	22	2	2	1	0	3	2	1	0	0	0	0	0	1
686	15	26	2	4	1	0	2	2	1	0	0	0	0	0	0
687	16	22	2	1	1	0	2	2	1	0	0	1	1	1	1
688	17	22	1	1	1	1	2	2	1	0	1	0	1	1
689	18	25	2	1	1	0	2	2	1	0	1	1	0	1	1
690	19	25	2	3	1	0	2	2	1	0	0	0	1	1	1
691	20	24	2	1	1	0	2	2	1	0	0	1	0	1	1
692	21	22	2	4	1	0	2	2	1	0	0	1	1	1	1
693	22	21	0	2	2	0	2	2	1	0	0	0	0	0	1
694	23	24	2	2	2	1	2	2	1	0	0	0	0	0	1
695	24	21	2	3	2	0	3	1	0	0	0	0	0	0	1
696	25	21	2	4	2	0	2	2	1	0	0	1	0	0	1
697	26	25	1	2	2	0	3	2	1	0	1	0	0	0
698	27	20	0	1	2	0	3	2	1	0	0	0	0	0	1
699	28	26	2	1	2	0	2	2	1	0	0	0	1	1	1
700	29	20	0	2	2	1	3	2	1	0	0	0	0	0	1
701	30	21	0	1	2	0	2	2	1	0	0	0	0	0	1
702	31	27	2	2	2	0	2	2	1	0	0	1	1	1	0
703	32	27	2	1	2	1	2	2	0	0	0	0	1	1	1
704	33	23	2	2	2	0	2	2	1	0	0	1	1	1	1
705	34	28	2	4	2	0	2	2	0	0	0	1	0	1	1
706	35	22	1	3	2	1	2	2	0	0	1	1	0	1
707	36	25	2	1	3	1	3	2	1	0	0	1	1	0	0
708	37	24	2	2	3	0	3	2	1	0	0	1	1	1	1
709	38	26	2	2	3	0	3	2	1	0	0	0	1	0	1
710	39	25	2	2	3	0	3	2	1	0	0	0	0	0	1
711	40	23	1	1	3	0	2	2	1	0	0	0	0	0
712	41	24	1	1	2	0	2	2	1	0	0	1	0	1
713	42	26	2	1	3	0	2	2	1	0	0	0	0	0	1
714	1	23	2	2	1	0	2	2	1	0	0	0	0	1	1
715	2	27	2	1	1	0	1	2	1	0	0	0	0	0	1
716	3	23	2	2	1	0	3	2	1	0	0	0	0	0	0
717	4	24	2	1	1	1	3	2	0	0	0	0	0	0	1
718	5	24	2	3	1	0	2	2	1	0	0	0	0	0	1
719	6	28	2	4	1	0	2	2	0	0	1	1	0	0	0
720	7	27	2	3	1	0	2	2	0	0	0	0	0	0	1
721	8	23	2	2	1	0	3	2	0	0	0	0	0	0	1
722	9	26	2	1	1	0	2	2	0	0		1	0	1	1
723	10	22	2	2	1	1	2	2	0	0	0	0	0	0	1
724	11	24	2	2	1	1	3	2	0	0	0	1	0	1	1
725	12	23	2	2	1	0	2	2	1	0	0	0	0	0	0
726	13	25	2	2	1	0	3	1	1	0	0	1	0	0	0
727	14	25	2	2	1	0	1	2	1	0	0	0	0	0	1
728	15	23	2	2	1	0	3	2	0	0	0	0	0	0	0
729	16	28	2	3	1	0	2	2	1	0	0	1	0	1	1
730	17	22	1	3	1	1	3	2	0	0	1	1	1	1
731	18	26	2	3	1	0	2	2	1	0	0	1	0	1	1
732	19	22	2	2	1	0	2	2	1	0	0	1	0	0	0
733	20	23	2	1	1	0	2	2	1	0	0	1	0	1	1
734	21	27	2	2	1	0	2	2	1	0	1	1	1	1	1
735	22	23	2	4	2	0	2	2	1	0	1	0	0	0	0
736	23	23	2	2	2	1	2	2	0	0	0	0	0	0	1
737	24	22	2	2	2	0	2	2	1	0	0	0	0	1	1
738	25	27	2	2	2	0	2	2	1	0	0	0	0	0	0
739	26	24	2	1	2	0	2	2	1	0	0	0	0	0	1
740	27	23	2	2	2	0	2	2	1	0	0	0	0	0	1
741	28	22	2	3	2	0	3	2	1	0	1	1	0	0	1
742	29	23	2	1	2	1	3	2	1	0	0	0	0	0	0
743	30	27	2	2	2	0	2	2	1	0	0	0	0	0	0
744	31	23	2	4	2	0	3	2	1	0	0	0	1	1	0
745	32	27	2	4	2	1	2	2	0	0	0	1	0	1	1
746	33	25	2	2	2	0	3	2	1	0	0	1	1	1	1
747	34	28	2	3	2	0	2	2	0	0	0	1	0	1	1
748	35	26	1	3	2	1	3	2	1	0	0	0	1	1
749	36	22	2	1	3	1	3	2	0	0	0	0	0	0	0
750	37	21	2	1	3	0	3	2	1	0	1	0	0	1	1
751	38	20	0	1	3	0	2	1	1	0	0	0	0	0	1
752	39	23	2	1	3	0	2	2	0	0	1	0	0	0	1
753	40	26	2	1	3	0	2	2	1	0	0	0	0	0	1
754	41	25	1	3	2	0	2	2	1	0	0	1	0	1
755	42	26	2	1	3	0	3	2	1	0	0	0	0	0	1
756	1	23	2	4	1	0	2	2	1	0	0	0	0	0	1
757	2	25	2	4	1	0	1	2	1	0	1	0	0	0	1
758	3	22	2	2	1	0	1	1	0	0	0	0	0	0	1
759	4	28	2	2	1	1	3	2	0	0	0	1	0	1	1
760	5	23	2	3	1	0	3	2	1	0	0	1	0	0	1
761	6	28	2	2	1	0	1	2	0	0	0	0	0	0	1
762	7	25	2	2	1	0	2	2	0	0	0	0	0	0	0
763	8	23	2	2	1	0	3	2	0	0	0	0	0	0	1
764	9	24	2	3	1	0	2	2	0	0	0	1	0	1	1
765	10	22	2	3	1	1	2	2	0	0	0	0	0	0	1
766	11	27	2	1	1	1	2	2	1	0	0	1	0	1	1
767	12	22	2	3	1	0	2	2	1	0	0	0	0	0	1
768	13	24	2	1	1	0	2	2	1	0	0	0	0	0	1
769	14	26	0	2	1	0	3	2	1	0	0	0	0	0	1
770	15	26	2	2	1	0	3	2	1	0	0	0	0	0	1
771	16	25	2	3	1	0	3	2	1	0	1	1	0	1	1
772	17	26	2	1	1	1	3	2	1	0	1	1	1	1	0
773	18	25	2	3	1	0	2	2	1	0	0	1	0	1	0
774	19	22	2	1	1	0	2	2	1	0	0	1	0	0	0
775	20	27	2	3	1	0	3	2	0	0	0	1	1	1	0
776	21	22	2	3	1	0	2	2	1	0	0	1	1	1	1
777	22	27	2	1	2	0	2	2	1	0	0	0	0	1	1
778	23	23	2	3	2	1	2	2	1	0	0	0	0	0	1
779	24	26	2	2	2	0	2	2	1	0	0	0	0	1	0
780	25	22	2	2	2	0	3	2	1	0	0	0	0	0	1
781	26	26	2	3	2	0	2	2	1	0	0	0	1	1	1
782	27	26	2	2	2	0	2	2	1	0	0	0	0	0	0
783	28	26	2	2	2	0	3	2	1	0	0	0	0	0	1
784	29	27	2	2	2	1	3	2	0	0	1	0	1	0	1
785	30	22	2	1	2	0	2	2	1	0	0	0	0	0	1
786	31	21	2	4	2	0	2	2	1	0	0	0	0	0	1
787	32	23	2	2	2	1	3	2	0	0	0	0	0	1	1
788	33	23	2	1	2	0	2	2	1	0	0	1	1	1	0
789	34	24	2	2	2	0	3	2	0	0	0	1	0	1	1
790	35	27	1	1	2	1	1	2	0	0	0	0	0	0
791	36	24	2	2	3	1	3	2	1	0	0	0	0	0	1
792	37	24	2	2	3	0	2	2	1	0	0	0	0	0	1
793	38	23	1	3	3	0	2	2	1	0	0	0	0	0
794	39	26	2	1	3	0	3	2	1	0	0	0	0	0	0
795	40	24	2	2	3	0	2	2	1	0	0	0	0	0	1
796	41	25	2	1	2	0	2	2	1	0	0	1	0	1	1
797	42	22	1	1	3	0	2	2	1	0	0	0	0	0
798	1	23	2	3	1	0	3	2	1	0	0	1	0	0	0
799	2	23	2	3	1	0	2	2	1	0	1	0	0	0	1
800	3	28	2	4	1	0	3	2	0	0	0	0	0	0	0
801	4	22	2	4	1	1	3	2	0	0	0	0	0	0	1
802	5	22	2	3	1	0	3	2	0	0	1	0	0	0	0
803	6	22	2	2	1	0	3	2	0	0	0	1	1	1	1
804	7	25	2	3	1	0	3	2	0	0	0	0	0	0	0
805	8	23	2	2	1	0	3	2	0	0	0	0	0	0	0
806	9	28	2	2	1	0	3	2	0	0	0	1	0	1	0
807	10	26	2	1	1	1	3	1	0	0	0	0	0	0	1
808	11	26	2	3	1	1	3	2	1	0	0	1	0	1	0
809	12	24	2	1	1	0	2	2	1	0	0	0	0	0	0
810	13	24	2	2	1	0	3	2	0	0	0	1	0	1	0
811	14	25	2	2	1	0	2	2	1	0	0	0	0	0	1
812	15	24	0	4	1	0	2	1	1	0	0	1	1	1	0
813	16	26	2	2	1	0	2	2	1	0	0	1	0	1	1
814	17	22	2	1	1	1	3	2	1	0	0	1	1	1	0
815	18	27	2	2	1	0	2	2	1	0	0	1	0	1	0
816	19	26	2	1	1	0	2	2	1	0	1	1	0	0	0
817	20	24	2	4	1	0	2	2	0	0	0	0	0	1	0
818	21	22	2	4	1	0	2	2	1	0	0	1	1	1	1
819	22	24	2	1	2	0	2	2	1	0	0	1	0	1	1
820	23	22	2	2	2	1	3	2	0	0	0	0	0	0	1
821	24	24	2	3	2	0	2	2	1	0	0		0	1	1
822	25	27	2	4	2	0	2	2	1	0	0	0	0	0	1
823	26	19	0	1	2	0	2	2	1	0	0	0	0	1	1
824	27	20	0	4	2	0	2	2	1	0	0	0	0	0	0
825	28	22	2	2	2	0	3	2	1	0	0	0	0	0	1
826	29	23	2	1	2	1	3	2	1	0	0	0	0	0	1
827	30	21	0	4	2	0	2	2	1	0	0	0	0	0	1
828	31	21	2	3	2	0	2	2	1	0	0	0	0	0	0
829	32	24	2	4	2	1	3	2	1	0	0	0	1	1	0
830	33	25	1	3	2	0	2	2	1	0	0	1	1	1
831	34	27	2	1	2	0	3	2	0	0	0	1	0	1	1
832	35	24	1	1	2	1	2	2	1	0	0	0	0	0
833	36	26	2	1	3	1	2	2	1	0	0	0	0	0	0
834	37	24	2	1	3	0	3	2	1	0	0	1	1	1	1
835	38	22	1	3	3	0	3	2	1	0	0	0	0	0
836	39	25	2	2	3	0	3	2	0	0	0	0	0	0	1
837	40	24	2	1	3	0	3	2	1	0	0	0	0	0	1
838	41	24	2	3	2	0	3	2	0	0	0	1	0	1	0
839	42	24	1	3	3	0	2	2	1	0	0	0	0	0
840	1	24	2	3	1	0	2	2	1	0	0	0	0	0	0
841	2	27	2	3	1	0	3	2	1	0	0	0	0	0	1
842	3	28	2	3	1	0	2	2	0	0	0	0	0	1	0
843	4	28	2	4	1	1	2	2	1	0	0	0	0	1	1
844	5	25	2	4	1	0	2	2	1	0	0	1	0	0	1
845	6	24	2	2	1	0	3	2	0	0	1	1	1	1	1
846	7	25	2	1	1	0	2	2	0	0	0	0	0	0	1
847	8	20	0	2	1	0	2	2	0	0	0	0	0	0	1
848	9	25	2	1	1	0	3	2	0	0		1	0	1	1
849	10	25	2	1	1	1	3	2	0	0	0	0	0	0	1
850	11	23	2	3	1	1	3	2	0	0	0	1	0	1	1
851	12	25	2	2	1	0	3	2	1	0	0	0	0	0	0
852	13	26	2	1	1	0	3	2	0	0	0	1	0	1	1
853	14	22	2	3	1	0	3	2	1	0	0	0	0	0	0
854	15	25	2	2	1	0	3	2	1	0	0	0	0	0	1
855	16	23	2	4	1	0	3	2	1	0	0	1	0	1	1
856	17	26	2	4	1	1	2	2	1	0	1	1	1	1	1
857	18	26	2	3	1	0	3	2	1	0	0	1	0	1	1
858	19	25	2	1	1	0	2	2	1	0	0	0	0	0	1
859	20	25	2	2	1	0	3	2	0	0	0	1	0	1	0
860	21	25	2	2	1	0	2	2	1	0	0	1	1	1	1
861	22	20	0	2	2	0	3	2	0	0	1	0	0	0	1
862	23	21	2	2	2	1	2	2	0	0	0	0	0	0	1
863	24	24	2	3	2	0	3	2	1	0	0	1	0	0	1
864	25	27	2	4	2	0	2	2	1	0	0		0	0	0
865	26	25	2	1	2	0	2	2	1	0	0	0	1	1	1
866	27	24	2	2	2	0	3	2	0	0	1	0	0	0	1
867	28	22	2	3	2	0	3	2	0	0	1	1	0	0	0
868	29	23	2	2	2	1	2	1	0	0	0	0	0	0	0
869	30	22	2	2	2	0	3	1	0	0	0	0	0	0	1
870	31	28	2	3	2	0	2	2	1	0	0	0	0	0	0
871	32	24	2	3	2	1	3	2	0	0	0	0	0	1	1
872	33	24	1	2	2	0	2	2	1	0	0	1	0	1
873	34	25	2	1	2	0	2	2	0	0	0	0	0	1	1
874	35	24	1	3	2	1	2	2	0	0	0	1	1	1
875	36	22	1	1	3	1	3	2	0	0	0	0	0	1
876	37	23	2	2	3	0	3	2	1	0	0	0	0	0	1
877	38	24	2	2	3	0	3	2	1	0	0	0	0	0	0
878	39	23	2	1	3	0	2	2	0	0	0	0	0	0	0
879	40	25	2	2	3	0	3	2	0	0	0	0	1	1	1
880	41	24	2	4	2	0	3	2	1	0	0	1	0	1	0
881	42	22	1	1	3	0	2	2	1	0	0	0	0	0
882	1	28	2	3	1	0	3	2	1	0	1	0	0	0	1
883	2	23	2	1	1	0	3	2	1	0	1	0	0	0	1
884	3	24	2	2	1	0	3	2	0	0	0	0	0	0	1
885	4	25	2	2	1	1	3	2	1	0	0	0	0	0	1
886	5	26	2	3	1	0	3	2	1	0	0	0	0	0	1
887	6	26	2	2	1	0	2	2	0	0	0	1	1	1	1
888	7	23	2	1	1	0	2	2	0	0	0	0	0	0	1
889	8	24	2	2	1	0	2	2	0	0	0	0	0	0	1
890	9	28	2	4	1	0	2	2	0	0	1	1	0	1	1
891	10	23	2	1	1	1	3	2	0	0	0	0	0	0	0
892	11	27	2	3	1	1	3	2	1	0	0	0	0	1	0
893	12	26	2	2	1	0	3	2	1	0	0	0	0	0	0
894	13	23	2	4	1	0	3	2	1	0	0	0	0	0	1
895	14	23	2	4	1	0	2	2	1	0	0	0	0	0	0
896	15	24	2	1	1	0	2	2	1	0	0	0	0	0	0
897	16	24	2	3	1	0	3	2	0	0	0	1	0	1	1
898	17	24	2	4	1	1	2	2	1	0	0	1	1	1	1
899	18	22	2	2	1	0	2	2	1	0	0	0	0	1	1
900	19	27	2	4	1	0	2	2	1	0	0	1	0	0	0
901	20	23	2	4	1	0	2	2	0	0	0	0	0	1	1
902	21	24	1	1	1	0	2	2	1	0	0	1	1	1
903	22	27	2	1	2	0	2	2	1	0	1	0	0	0	0
904	23	23	2	3	2	1	2	2	1	0	0	0	0	0	1
905	24	21	2	3	2	0	2	2	1	0	0	0	0	1	0
906	25	27	2	2	2	0	2	2	1	0	0	0	0	0	0
907	26	21	2	4	2	0	3	2	1	0	0	0	0	0	1
908	27	24	2	4	2	0	2	2	1	0	0	0	0	0	0
909	28	22	2	1	2	0	2	2	1	0	0	0	0	0	1
910	29	27	2	2	2	1	3	2	1	0	0	0	0	0	0
911	30	28	2	2	2	0	2	2	1	0	0	1	1	1	1
912	31	24	2	1	2	0	2	2	1	0	0	1	1	1	1
913	32	23	2	2	2	1	2	2	1	0	0	1	1	1	1
914	33	23	2	4	2	0	2	2	1	0	0	1	1	1	0
915	34	27	2	2	2	0	2	2	0	0	0	0	0	1	0
916	35	26	1	1	2	1	3	2	0	0	0	0	0	0
917	36	22	2	1	3	1	2	2	1	0	0	0	0	0	1
918	37	21	2	1	3	0	3	2	0	0	0	0	0	0	1
919	38	24	2	3	3	0	2	2	1	0	0	0	0	0	1
920	39	22	2	2	3	0	2	2	1	0	0	0	0	0	1
921	40	22	2	3	3	0	2	2	1	0	0	0	1	1	1
922	41	24	2	2	2	0	2	2	1	0	0	1	0	1	0
923	42	24	2	4	3	0	2	2	1	0	0	0	0	0	1
924	1	23	2	3	1	0	2	2	1	0	0	1	0	1	1
925	2	25	2	4	1	0	3	2	1	0	1	0	0	0	0
926	3	26	1	3	1	0	3	2	0	0	0	1	0	1
927	4	22	2	2	1	1	3	2	0	0	0	0	0	1	1
928	5	24	2	1	1	0	2	2	1	0	0	0	0	0	1
929	6	26	2	3	1	0	2	2	0	0	1	1	1	0	0
930	7	25	2	1	1	0	2	2	0	0	0	0	0	0	1
931	8	26	2	4	1	0	2	2	0	0	0	1	0	0	0
932	9	26	2	3	1	0	2	2	0	0	0	1	0	1	0
933	10	25	2	2	1	1	3	2	0	0	0	0	0	0	1
934	11	26	2	3	1	1	3	2	0	0	0	1	0	1	1
935	12	23	2	2	1	0	3	2	1	0	0	0	0	0	1
936	13	25	2	2	1	0	3	2	1	0	0	0	0	0	1
937	14	23	2	2	1	0	3	2	1	0	0	0	0	0	0
938	15	25	2	2	1	0	3	2	1	0	0	0	0	0	1
939	16	24	2	1	1	0	2	2	1	0		1	0	1	1
940	17	27	2	2	1	1	3	2	1	0	0	1	1	1	1
941	18	26	2	1	1	0	2	2	1	0	0	1	0	1	1
942	19	27	2	2	1	0	3	2	0	0	0	1	0	0	0
943	20	22	2	4	1	0	2	2	1	0	0	0	0	1	1
944	21	21	1	3	1	0	2	2	1	0	0	1	0	1
945	22	24	2	2	2	0	2	2	1	0	1	0	0	0	0
946	23	25	2	4	2	1	1	2	0	0	0	0	0	0	1
947	24	27	0	3	2	0	3	2	1	0	0	0	0	0	1
948	25	24	2	2	2	0	3	2	1	0	0	0	0	0	0
949	26	26	2	4	2	0	2	2	1	0	0	0	0	0	1
950	27	24	2	4	2	0	3	2	1	0	1	0	0	0	0
951	28	24	2	2	2	0	3	2	0	0	0	0	0	0	1
952	29	23	2	1	2	1	2	2	1	0	0	0	0	0	0
953	30	25	2	1	2	0	2	2	1	0	0	0	0	0	0
954	31	27	2	1	2	0	3	2	0	0	0	0	0	0	1
955	32	21	2	1	2	1	2	2	0	0	0	0	0	0	1
956	33	26	2	2	2	0	3	2	1	0	0	1	1	1	1
957	34	25	1	2	2	0	3	2	1	0	0	0	0	1
958	35	23	1	1	2	1	2	2	1	0	0	0	0	0
959	36	25	2	1	3	1	2	2	1	0	0	0	0	0	1
960	37	21	0	3	3	0	3	2	1	0	0	0	0	0	1
961	38	22	2	1	3	0	2	2	1	0	0	0	0	0	1
962	39	20	0	2	3	0	3	2	1	0	1	0	0	0	1
963	40	25	2	4	3	0	2	2	1	0	1	1	1	1	1
964	41	25	2	3	2	0	3	2	0	0	0	1	0	1	1
965	42	26	2	1	3	0	2	2	1	0	0	0	0	0	1
966	1	24	2	3	1	0	2	2	1	0	0	1	0	1	1
967	2	23	2	4	1	0	3	2	0	0	0	0	0	0	1
968	3	28	1	2	1	0	3	2	0	0	1	0	0	0
969	4	23	2	4	1	1	3	2	0	0	0	0	0	0	1
970	5	24	2	1	1	0	3	2	1	0	1	0	0	0	1
971	6	22	2	2	1	0	1	2	0	0	0	1	0	0	1
972	7	26	2	3	1	0	2	2	0	0	0	0	0	0	1
973	8	23	2	2	1	0	2	2	0	0	0	1	0	1	1
974	9	26	2	2	1	0	2	2	0	0	0	1	0	1	1
975	10	23	2	3	1	1	3	2	0	0	0	0	0	0	1
976	11	28	2	1	1	1	2	2	1	0	0	1	0	1	1
977	12	22	2	2	1	0	2	2	1	0	0	0	0	0	0
978	13	25	2	2	1	0	2	2	1	0	0	0	0	0	1
979	14	26	2	2	1	0	2	2	1	0	0	0	0	0	0
980	15	27	2	3	1	0	3	2	1	0	0	0	0	0	0
981	16	28	2	1	1	0	3	2	1	0	0	1	0	1	1
982	17	23	2	2	1	1	3	2	1	0	0	1	1	1	0
983	18	27	2	2	1	0	3	2	1	0	0	1	0	1	1
984	19	25	2	4	1	0	2	2	1	0	0	1	0	1	1
985	20	23	2	4	1	0	3	2	1	0	0	0	0	0	1
986	21	21	0	1	1	0	2	2	1	0	0	1	0	1
987	22	22	2	4	2	0	2	2	1	0	0	0	0	0	1
988	23	25	2	1	2	1	3	2	1	0	0	0	0	0	1
989	24	27	2	2	2	0	2	2	1	0	0		0	1	1
990	25	22	2	3	2	0	3	2	1	0	0	0	0	0	0
991	26	25	2	3	2	0	1	2	1	0	0	0	0	0	1
992	27	24	2	4	2	0	2	2	1	0	0	0	0	0	1
993	28	24	2	1	2	0	2	2	1	0	0	0	0	0	0
994	29	20	0	2	2	1	2	2	1	0	0	0	0	0	1
995	30	25	2	2	2	0	2	2	0	0	0	0	0	1	0
996	31	26	2	2	2	0	3	2	0	0	0		1	1	1
997	32	22	2	3	2	1	3	2	1	0	0	0	0	0	1
998	33	24	2	1	2	0	2	2	1	0	0	1	1	1	0
999	34	25	1	3	2	0	2	2	0	1	0	0	0	1
1000	35	21	0	2	2	1	3	2	0	0	0	0	1	1
1001	36	26	2	4	3	1	2	2	1	0	0	0	0	0	1
1002	37	27	2	4	3	0	3	2	1	0	0	0	0	0	0
1003	38	26	2	4	3	0	1	2	1	0	0	0	0	0	1
1004	39	21	2	1	3	0	3	2	1	0	0	0	0	0	1
1005	40	25	2	2	3	0	3	2	1	0	0	0	0	0	1
1006	41	20	0	2	2	0	2	2	1	0	0	1	0	1	1
1007	42	26	1	1	3	0	2	2	1	0	0	0	0	0
1008	1	22	2	1	1	0	2	2	1	0	1	0	0	0	1
1009	2	28	2	3	1	0	3	2	1	0	0	0	0	0	1
1010	3	22	1	4	1	0	1	2	0	0	0	0	0	1
1011	4	22	2	2	1	1	3	2	0	0	0	0	0	0	1
1012	5	27	2	3	1	0	3	2	0	0	0	0	0	0	1
1013	6	24	2	2	1	0	1	2	0	0	1	1	1	0	0
1014	7	24	2	1	1	0	2	2	0	0	0	0	0	0	1
1015	8	23	2	2	1	0	3	2	1	0	0	1	0	1	0
1016	9	25	2	1	1	0	2	1	0	0	0	0	0	1	0
1017	10	27	2	1	1	1	3	2	0	0	0	0	0	0	1
1018	11	20	0	3	1	1	3	2	1	0	0	1	0	1	0
1019	12	23	2	1	1	0	2	2	1	0	0	0	0	0	1
1020	13	23	2	1	1	0	3	2	0	0	0	1	0	1	0
1021	14	25	2	2	1	0	3	2	1	0	0	0	0	0	0
1022	15	26	2	4	1	0	2	2	1	0	0	0	1	1	1
1023	16	23	2	2	1	0	3	2	0	0	0	0	0	0	1
1024	17	28	2	2	1	1	3	2	1	0	0	1	1	1	0
1025	18	25	2	3	1	0	2	2	1	0	0	1	0	1	0
1026	19	25	2	3	1	0	3	2	0	0	0	1	0	1	1
1027	20	23	2	3	1	0	3	2	1	0	0	1	0	1	0
1028	21	20	0	1	1	0	2	2	1	0	0	1	1	1	0
1029	22	26	2	1	2	0	1	2	1	0	0	0	0	0	1
1030	23	21	2	4	2	1	2	2	1	0	0	0	0	0	1
1031	24	22	2	1	2	0	2	2	1	0			0	0	1
1032	25	20	0	4	2	0	2	2	1	0	0	0	0	0	0
1033	26	20	0	1	2	0	2	2	1	0	0	0	0	0	1
1034	27	22	2	2	2	0	3	2	1	0	0	0	0	0	0
1035	28	28	1	1	2	0	3	2	1	0	0	1	0	0
1036	29	22	2	2	2	1	2	2	0	0	0	1	1	1	1
1037	30	28	2	1	2	0	1	2	1	0	0	0	0	1	0
1038	31	27	2	3	2	0	3	2	1	0	0	1	1	1	1
1039	32	24	2	1	2	1	3	2	0	0	0	1	0	1	1
1040	33	21	0	4	2	0	2	2	1	0	0	1	1	1	0
1041	34	26	1	3	2	0	3	2	0	0	0	0	0	1
1042	35	21	2	1	2	1	3	2	0	0	0	0	1	1	0
1043	36	21	0	2	3	1	3	2	1	0	0	0	0	0	1
1044	37	21	2	2	3	0	3	2	1	0	0	0	0	0	0
1045	38	22	2	3	3	0	2	2	1	0	0	0	0	0	0
1046	39	25	2	3	3	0	3	2	1	0	0	0	0	0	0
1047	40	29	2	4	3	0	3	2	1	0	1	1	0	1	0
1048	41	21	2	3	2	0	2	2	1	0	0	1	0	1	1
1049	42	22	1	2	3	0	2	2	1	0	0	0	0	0
1050	1	27	2	2	1	0	3	2	0	0	1	0	0	0	0
1051	2	22	2	4	1	0	3	2	1	0	1	0	0	0	1
1052	3	24	1	4	1	0	2	2	0	0	1	0	0	0
1053	4	22	2	3	1	1	3	2	0	0	0	0	0	0	1
1054	5	27	2	4	1	0	2	2	1	0	0	0	0	0	1
1055	6	28	2	1	1	0	2	2	0	0		1	1	0	0
1056	7	26	2	2	1	0	2	2	0	0	0	0	0	0	1
1057	8	26	2	4	1	0	3	1	1	0	0	1	0	1	0
1058	9	24	2	3	1	0	3	2	0	0	0	1	0	1	1
1059	10	22	1	3	1	1	3	2	1	0	0	0	0	1
1060	11	22	2	2	1	1	3	2	0	0	0	1	0	1	1
1061	12	23	2	4	1	0	2	2	1	0	0	0	0	0	1
1062	13	25	2	2	1	0	3	2	1	0	0	0	0	0	1
1063	14	27	2	2	1	0	2	1	1	0	0	0	0	0	0
1064	15	28	2	3	1	0	3	2	1	0	0	1	1	1	0
1065	16	22	2	3	1	0	2	2	1	0	0	1	0	1	0
1066	17	25	2	2	1	1	3	2	0	0	0	1	1	1	0
1067	18	26	2	1	1	0	2	2	1	0	1	1	0	1	0
1068	19	22	2	1	1	0	2	2	0	0	0	1	0	1	1
1069	20	22	2	1	1	0	3	2	1	0	1	1	0	1	0
1070	21	22	2	1	1	0	3	2	1	0	0	1	1	1	1
1071	22	24	2	1	2	0	2	2	1	0	0	0	0	0	1
1072	23	21	0	1	2	1	3	2	1	0	1	0	0	0	1
1073	24	20	0	3	2	0	2	2	1	0	0	0	0	0	1
1074	25	27	2	4	2	0	1	2	1	0	0	0	0	0	1
1075	26	27	2	1	2	0	3	2	1	0	0	0	0	0	1
1076	27	22	2	4	2	0	3	2	1	0	1	0	0	0	1
1077	28	22	1	1	2	0	2	2	1	0	0	1	0	0
1078	29	22	1	1	2	1	2	2	0	0	0	0	0	0
1079	30	22	1	1	2	0	2	2	1	0	0	0	1	1
1080	31	28	2	4	2	0	2	2	1	0	0	0	0	0	1
1081	32	23	2	2	2	1	3	2	0	0	0	1	0	0	1
1082	33	23	2	1	2	0	3	2	1	0	0	1	1	1	1
1083	34	24	1	4	2	0	2	2	0	0	0	0	0	1
1084	35	24	2	3	2	1	3	1	0	0	0	0	0	1	0
1085	36	24	2	1	3	1	2	2	1	0	0	0	0	0	1
1086	37	22	2	1	3	0	3	2	1	0	0	0	0	1	0
1087	38	28	2	3	3	0	2	2	1	0	0	0	0	0	1
1088	39	21	2	2	3	0	3	2	1	0	0	0	0	0	1
1089	40	28	2	4	3	0	1	2	0	0	0	0	0	0	1
1090	41	22	2	1	2	0	2	2	1	0	0	1	0	1	0
1091	42	22	2	1	3	0	2	2	1	0	0	0	0	0	1
1092	1	27	2	4	1	0	2	1	1	0	1	0	0	0	0
1093	2	23	2	4	1	0	2	2	0	0	1	0	0	0	1
1094	3	23	1	1	1	0	2	2	0	0	0	0	1	0
1095	4	25	2	1	1	1	3	1	1	0	0	0	0	0	0
1096	5	25	2	3	1	0	2	2	1	0	0	0	0	0	1
1097	6	25	2	2	1	0	3	2	0	0		1	1	1	0
1098	7	22	2	2	1	0	2	2	1	0	0	1	1	1	1
1099	8	23	2	4	1	0	2	2	0	0	0	0	0	0	0
1100	9	27	2	2	1	0	3	2	0	0		1	0	1	0
1101	10	22	1	2	1	1	2	2	0	0	0	0	0	0
1102	11	27	2	3	1	1	3	2	0	0	0	1	0	1	1
1103	12	23	2	4	1	0	2	2	1	0	0	0	0	0	0
1104	13	26	2	3	1	0	3	2	1	0	0	0	0	0	1
1105	14	24	2	2	1	0	2	2	1	0	0	0	0	0	1
1106	15	27	2	1	1	0	2	2	0	0	0	0	1	1	1
1107	16	22	2	3	1	0	3	2	1	0	1	1	0	1	1
1108	17	24	2	4	1	1	2	2	1	0	0	1	1	1	1
1109	18	26	2	3	1	0	3	2	0	0	1	1	0	1	1
1110	19	22	2	1	1	0	2	2	1	0	0	1	0	1	1
1111	20	26	2	3	1	0	3	2	1	0	0	0	0	0	1
1112	21	27	2	1	1	0	2	2	1	0	0	1	1	1	1
1113	22	21	2	1	2	0	2	2	1	0	0	0	0	0	1
1114	23	24	0	4	2	1	2	2	1	0	0	0	0	0	0
1115	24	20	0	4	2	0	2	2	1	0	0	0	0	0	1
1116	25	26	2	1	2	0	3	2	1	0	0		0	0	0
1117	26	22	2	2	2	0	3	2	1	0	0	0	1	1	0
1118	27	25	1	2	2	0	2	2	1	0	1	0	0	0
1119	28	27	2	3	2	0	2	2	1	0	0	1	0	0	0
1120	29	24	2	2	2	1	3	2	1	0	0	0	0	0	0
1121	30	22	1	1	2	0	2	2	1	0	0	0	0	0
1122	31	21	2	2	2	0	2	1	1	0	0	1	1	1	1
1123	32	27	2	1	2	1	2	2	0	0	0	1	1	1	0
1124	33	22	2	3	2	0	3	2	1	0	0	1	1	1	1
1125	34	24	2	1	2	0	3	2	0	0	0	0	0	0	0
1126	35	26	2	1	2	1	2	2	0	0	0	1	1	1	0
1127	36	25	2	2	3	1	3	2	1	0	0	0	0	0	1
1128	37	21	2	2	3	0	3	2	1	0	0	0	1	1	1
1129	38	28	2	1	3	0	2	2	1	0	0	0	0	0	0
1130	39	26	2	3	3	0	3	1	0	0	0	0	0	0	0
1131	40	22	2	1	3	0	2	2	0	0	0	0	0	0	0
1132	41	27	2	2	2	0	2	2	1	0	0	1	0	1	1
1133	42	25	2	1	3	0	2	2	1	0	0	0	0	0	0
1134	1	25	2	4	1	0	2	2	1	0	0	0	0	0	0
1135	2	26	2	1	1	0	2	2	1	0	0	1	0	0	1
1136	3	25	1	2	1	0	3	2	0	0	0	0	0	0
1137	4	24	2	1	1	1	3	2	0	0	0	1	0	1	0
1138	5	24	2	2	1	0	2	2	1	0	1	0	0	0	1
1139	6	23	2	3	1	0	2	2	0	0	0	0	0	0	1
1140	7	23	2	2	1	0	2	2	0	0	0	0	0	0	0
1141	8	28	2	4	1	0	3	2	1	0	0	0	1	1	1
1142	9	27	2	1	1	0	2	2	0	0	0	0	0	1	0
1143	10	26	2	1	1	1	3	2	1	0	0	0	0	0	1
1144	11	25	2	3	1	1	2	1	1	0	0	1	0	1	1
1145	12	26	2	4	1	0	3	2	1	0	0	0	0	0	0
1146	13	23	2	2	1	0	3	2	1	0	0	0	0	0	0
1147	14	22	2	2	1	0	3	2	1	0	0	0	0	0	0
1148	15	28	2	3	1	0	2	1	1	0	0	0	0	0	1
1149	16	23	2	4	1	0	3	2	1	0	0	0	0	0	0
1150	17	26	2	2	1	1	3	2	1	0	0	1	1	1	1
1151	18	28	2	3	1	0	3	2	1	0	0	1	0	1	1
1152	19	22	2	4	1	0	2	2	1	0	0	1	0	1	1
1153	20	22	2	1	1	0	2	2	1	0	0	1	1	1	1
1154	21	24	2	1	1	0	2	2	1	0	0	1	1	1	0
1155	22	24	2	2	2	0	2	2	1	0	0	0	0	0	1
1156	23	27	2	3	2	1	3	1	0	0	0	0	0	0	0
1157	24	26	2	3	2	0	3	2	1	0	0	0	0	0	1
1158	25	21	0	1	2	0	2	2	1	0	0	0	0	0	1
1159	26	24	2	2	2	0	3	2	1	0	0	0	0	0	0
1160	27	26	2	2	2	0	3	2	1	0	1	0	0	0	1
1161	28	24	2	2	2	0	2	2	1	0	0	1	1	0	1
1162	29	24	1	1	2	1	3	2	1	0	0	0	0	0
1163	30	25	2	1	2	0	2	1	1	0	0	0	0	0	1
1164	31	22	2	3	2	0	2	2	1	0	0	0	1	1	1
1165	32	27	2	2	2	1	3	2	0	0	0	0	0	0	0
1166	33	23	2	1	2	0	3	2	1	0	0	1	1	1	1
1167	34	26	2	3	2	0	3	1	0	0	0	0	0	0	0
1168	35	26	2	2	2	1	1	2	0	0	0	0	0	0	0
1169	36	26	2	4	3	1	2	2	1	0	0	0	0	0	1
1170	37	25	2	1	3	0	2	2	1	0	0	0	1	1	1
1171	38	27	2	1	3	0	1	2	1	0	0	0	0	0	0
1172	39	25	2	2	3	0	2	2	1	0	0	0	0	0	1
1173	40	22	2	4	3	0	1	2	1	0	0	0	0	0	1
1174	41	26	2	1	2	0	2	2	1	0	0	1	0	1	1
1175	42	22	2	1	3	0	2	2	1	0	0	0	0	0	0
1176	1	23	2	2	1	0	3	2	1	0	0	0	0	0	1
1177	2	24	2	3	1	0	2	2	1	0	0	1	0	1	1
1178	3	24	2	3	1	0	1	2	0	0	0	0	0	0	0
1179	4	26	2	2	1	1	3	2	0	0	0	0	0	1	1
1180	5	26	2	4	1	0	2	2	1	0	0	0	0	0	1
1181	6	28	2	1	1	0	2	2	0	0	0	1	1	1	1
1182	7	26	2	4	1	0	2	2	0	0	0	0	0	0	1
1183	8	23	2	2	1	0	3	2	1	0	0	1	1	1	1
1184	9	22	2	2	1	0	3	2	0	0	0	1	0	1	1
1185	10	22	2	2	1	1	3	2	0	0	0	0	0	0	1
1186	11	25	2	1	1	1	3	2	0	0	0	1	1	1	0
1187	12	29	2	1	1	0	2	2	1	0	0	0	0	0	0
1188	13	26	2	1	1	0	3	2	1	0	0	1	0	0	0
1189	14	26	2	2	1	0	2	2	1	0	0	0	0	0	0
1190	15	22	2	4	1	0	2	2	1	0	0	0	0	0	0
1191	16	25	2	3	1	0	3	2	0	0	1	1	0	1	1
1192	17	24	2	4	1	1	3	2	1	0		1	1	1	1
1193	18	27	2	4	1	0	3	2	1	0	1	1	0	1	1
1194	19	23	2	2	1	0	2	2	1	0	0	1	0	1	1
1195	20	30	0	1	1	0	3	2	1	0	1	1	0	1	1
1196	21	24	2	4	1	0	2	2	1	0	0	1	1	1	1
1197	22	20	0	2	2	0	2	2	1	0	0	0	0	0	1
1198	23	21	0	1	2	1	3	2	0	0	0	0	0	0	1
1199	24	28	2	1	2	0	2	2	1	0	0	0	0	1	1
1200	25	22	2	1	2	0	2	2	1	0	0	0	0	0	0
1201	26	24	2	1	2	0	2	2	1	0	0	0	0	0	0
1202	27	22	2	1	2	0	2	2	1	0	0	0	0	0	1
1203	28	24	2	2	2	0	2	2	1	0	0	1	1	1	1
1204	29	26	1	2	2	1	3	2	0	0	1	1	1	1
1205	30	26	2	1	2	0	2	2	1	0	0	0	0	0	0
1206	31	23	2	2	2	0	2	2	1	0		1	1	1	1
1207	32	25	2	1	2	1	2	2	1	0	0	0	0	0	1
1208	33	26	2	1	2	0	2	2	1	0	0	1	1	1	1
1209	34	21	2	2	2	0	3	2	0	0	0	0	0	1	1
1210	35	23	2	2	2	1	2	2	0	0	0	1	1	1	0
1211	36	22	2	1	3	1	2	2	1	0	0	0	0	0	1
1212	37	22	2	1	3	0	2	2	1	0	0	0	1	1	0
1213	38	22	2	2	3	0	2	2	1	0	0	0	0	0	1
1214	39	24	2	3	3	0	3	2	1	0	0	0	0	0	0
1215	40	23	2	3	3	0	3	2	0	0	0	0	0	0	1
1216	42	25	2	1	3	0	2	2	1	0	0	0	0	0	0
1217	1	28	2	3	1	0	2	2	1	0	1	0	0	0	1
1218	2	23	2	1	1	0	2	2	1	0	0	1	0	0	1
1219	3	26	2	2	1	0	2	2	0	0	1	0	0	0	1
1220	4	26	2	3	1	1	3	2	0	0	0	1	0	1	1
1221	5	28	2	4	1	0	1	2	1	0	1	0	0	0	1
1222	6	22	2	4	1	0	3	2	0	0	0	1	1	1	1
1223	7	26	2	4	1	0	2	2	0	0	0	0	0	0	0
1224	8	28	2	4	1	0	3	2	1	0	0	1	1	1	1
1225	9	22	0	1	1	0	3	2	0	0	0	0	0	1	0
1226	10	27	2	3	1	1	3	2	0	0	0	1	0	1	0
1227	11	24	2	2	1	1	2	2	1	0	0	1	1	1	1
1228	12	24	2	1	1	0	2	2	1	0	0	0	0	0	0
1229	13	23	1	1	1	0	3	2	1	0	0	1	0	1
1230	14	26	2	1	1	0	3	2	1	0	0	1	1	0	0
1231	15	24	2	3	1	0	3	2	1	0	0	1	1	1	1
1232	16	25	2	3	1	0	3	1	0	0	0	0	0	0	1
1233	17	22	2	3	1	1	2	2	1	0	0	1	1	1	0
1234	18	22	2	4	1	0	3	2	1	0	0	1	0	1	0
1235	19	22	2	1	1	0	2	2	1	0		1	1	1	0
1236	20	24	2	2	1	0	3	2	1	0		1	0	1	0
1237	21	26	2	4	1	0	3	2	0	0	0	1	1	1	1
1238	22	19	0	4	2	0	2	2	1	0	0	0	0	0	1
1239	23	27	2	3	2	1	3	2	0	0	0	1	0	1	1
1240	24	25	2	3	2	0	2	2	1	0	0		0	1	1
1241	25	20	0	2	2	0	2	2	1	0	0	0	0	0
1242	26	27	2	1	2	0	3	2	1	0	1	0	1	0	1
1243	27	27	2	1	2	0	3	2	0	0	1	1	1	1	1
1244	28	23	2	1	2	0	2	2	1	0	0	1	0	0	1
1245	29	25	2	2	2	1	3	2	1	0	0	0	0	0	0
1246	30	20	0	3	2	0	2	2	1	0	0	0	0	0	0
1247	31	25	2	3	2	0	2	2	1	0	0	0	1	1	0
1248	32	28	2	2	2	1	3	2	0	0	0	0	0	0	1
1249	33	25	2	1	2	0	1	2	1	0	0	1	1	1	1
1250	34	23	2	1	2	0	2	2	0	0	0	0	0	0	1
1251	35	24	2	2	2	1	3	2	0	0	0	1	1	1	0
1252	36	25	2	2	3	1	3	2	1	0	1	0	0	0	0
1253	37	27	2	2	3	0	1	2	1	0	0	1	1	1	1
1254	38	24	0	1	3	0	2	2	1	0	0	0	0	0	1
1255	39	20	0	3	3	0	3	2	1	0	0	0	0	0	1
1256	40	22	2	2	3	0	2	1	0	0	0	0	0	0	1
1257	41	21	2	1	2	0	3	2	1	0	0	1	0	1	0
1258	42	22	2	3	3	0	2	2	0	0	0	0	0	0	0
1259	1	23	2	3	1	0	1	2	1	0	0	0	0	0	1
1260	2	22	2	4	1	0	2	2	1	0	0	0	0	0	1
1261	3	23	2	1	1	0	2	2	0	0	0	0	0	0	0
1262	4	25	2	1	1	1	3	2	0	0	0	0	0	0	1
1263	5	25	2	2	1	0	2	2	1	0	0	0	0	0	1
1264	6	26	2	1	1	0	3	2	0	0	1	1	1	1	0
1265	8	27	2	2	1	0	3	2	1	0	0	1	1	1	0
1266	9	28	2	4	1	0	2	2	0	0	0	0	0	1	0
1267	10	28	2	4	1	1	3	2	1	0	0	1	0	1	1
1268	11	23	2	3	1	1	3	2	1	0	0	1	0	1	1
1269	12	24	2	2	1	0	2	2	1	0	0	0	0	0	0
1270	13	22	1	4	1	0	3	2	0	0	0	1	0	1
1271	14	22	2	2	1	0	2	2	1	0	0	0	0	0	0
1272	15	27	2	2	1	0	3	2	1	0	0	0	0	0	1
1273	16	23	2	2	1	0	2	2	1	0	0	1	0	1	1
1274	17	24	2	2	1	1	2	2	1	0	1	1	1	1	0
1275	18	21	0	3	1	0	3	2	0	0	0	1	0	1	0
1276	19	26	2	2	1	0	2	2	1	0	0	1	0	1	0
1277	20	22	1	3	1	0	2	2	1	0	0	1	0	1
1278	21	27	2	4	1	0	2	2	1	0	0	1	0	1	1
1279	22	27	2	1	2	0	2	2	1	0	0	0	0	0	0
1280	23	27	2	3	2	1	3	2	0	0	0	0	0	0	1
1281	24	22	2	4	2	0	2	2	1	0	0	0	0	0	0
1282	25	24	2	4	2	0	2	2	1	0	0	0	0	0	1
1283	26	24	2	2	2	0	3	2	1	0	1	0	1	0	1
1284	27	24	2	1	2	0	3	2	1	0	0	0	0	0	0
1285	28	27	2	3	2	0	3	2	0	0	0	1	0	1	1
1286	29	28	2	3	2	1	3	2	1	0	0	0	0	0	1
1287	30	28	2	3	2	0	2	2	1	0	0	0	0	0	1
1288	31	23	2	4	2	0	2	2	1	0	0	0	0	0	1
1289	32	24	2	1	2	1	3	2	0	0	0	0	0	0	1
1290	33	22	2	4	2	0	3	2	1	0	0	1	1	1	0
1291	34	22	2	1	2	0	2	2	0	0	0	1	0	1	1
1292	35	25	0	2	2	1	3	2	0	0	0	1	1	1	0
1293	36	23	2	1	3	1	3	2	1	0	0	0	0	0	0
1294	37	25	2	1	3	0	3	2	1	0	0	0	0	1	1
1295	38	22	2	4	3	0	2	2	1	0	0	0	0	0	1
1296	39	27	2	2	3	0	2	2	1	0	0	0	0	0	0
1297	40	22	2	1	3	0	2	2	1	0	0	0	0	0	1
1298	41	24	2	2	2	0	3	2	1	0	0	1	0	1	0
1299	42	25	2	2	3	0	2	2	1	0	0	0	0	0	1
1300	1	23	2	1	1	0	1	2	1	0	0	0	0	0	1
1301	2	22	2	1	1	0	3	2	1	0	0	0	0	0	1
1302	3	25	2	3	1	0	3	2	0	0	0	0	0	0	1
1303	4	28	2	3	1	1	2	2	0	0	0	0	0	0	1
1304	5	27	2	3	1	0	3	2	1	0	0	1	0	1	0
1305	6	25	2	3	1	0	2	2	0	0	0	1	1	1	0
1306	8	22	2	1	1	0	3	2	1	0	0	1	1	1	0
1307	9	22	2	1	1	0	3	2	0	0	0	1	0	1	0
1308	10	22	2	3	1	1	3	2	0	0	0	0	0	0	1
1309	11	26	1	1	1	1	3	2	0	0	0	1	0	1
1310	12	29	2	1	1	0	2	2	1	0	0	0	0	0	0
1311	13	23	1	2	1	0	2	2	1	0	0	0	0	0
1312	14	27	2	3	1	0	2	2	1	0	0	0	0	0	0
1313	15	24	2	3	1	0	3	2	1	0	0	0	1	0	1
1314	16	23	2	1	1	0	3	2	1	0	0	1	0	1	1
1315	17	25	2	4	1	1	2	2	1	0		1	1	1	1
1316	18	23	2	2	1	0	3	2	0	0	0	1	0	1	1
1317	19	27	2	3	1	0	2	2	1	0	0	1	0	0	1
1318	20	27	2	2	1	0	2	2	1	0	0	1	1	1	1
1319	21	25	2	4	1	0	2	2	1	0	1	1	0	1	1
1320	22	25	2	2	2	0	3	2	1	0	1	0	0	0	0
1321	23	21	2	1	2	1	3	2	1	0	0	0	0	0	1
1322	24	27	1	3	2	0	2	2	1	0	0	0	0	1
1323	25	18	0	2	2	0	2	2	1	0	0	0	0	0	1
1324	26	20	0	4	2	0	2	2	1	0	1	0	0	0	0
1325	27	26	2	2	2	0	3	2	0	0	0	0	0	0	1
1326	28	26	2	2	2	0	3	2	1	0	0	1	0	0	0
1327	29	26	1	2	2	1	3	2	0	0	0	0	0	0
1328	30	25	0	2	2	0	2	2	1	0	0	0	0	0	1
1329	31	24	2	3	2	0	3	2	0	0	0	1	0	0	0
1330	32	22	1	1	2	1	3	2	0	0	0	0	1	1
1331	33	26	2	2	2	0	1	2	1	0	0	1	1	1	1
1332	34	26	2	2	2	0	3	2	0	0	0	1	0	1	1
1333	35	23	2	2	2	1	3	2	0	0	0	1	1	1	0
1334	36	20	0	4	3	1	3	2	1	0	1	0	0	0	0
1335	37	25	2	4	3	0	2	2	1	0	0	0	0	0	1
1336	38	22	2	4	3	0	2	2	1	0	1	0	0	0	0
1337	39	24	2	2	3	0	3	1	1	0	1	0	0	0	0
1338	40	22	0	4	3	0	2	2	1	0	0	0	0	0	1
1339	41	20	0	4	2	0	2	2	1	0	0	1	0	1	0
1340	42	25	2	2	3	0	2	2	1	0	0	0	0	0	1
1341	1	26	2	1	1	0	2	2	1	0	0	0	0	0	1
1342	2	24	2	4	1	0	2	2	1	0	1	0	0	0	0
1343	3	27	2	3	1	0	2	2	0	0	0	0	0	0	1
1344	4	26	2	4	1	1	3	2	0	0	1	0	0	0	1
1345	5	25	2	3	1	0	3	2	1	0	1	1	0	1	1
1346	6	28	2	2	1	0	3	2	0	0	1	1	1	1	1
1347	8	28	2	3	1	0	2	2	1	0	0	1	1	1	1
1348	9	26	2	2	1	0	2	2	0	0	1	0	0	1	0
1349	10	27	2	1	1	1	3	2	1	0	0	1	0	1	1
1350	11	22	1	2	1	1	2	2	1	0	0	1	0	1
1351	12	26	2	3	1	0	2	2	1	0	0	0	0	0	1
1352	13	28	2	3	1	0	3	2	1	0	0	1	1	1	0
1353	14	27	2	4	1	0	2	2	1	0	0	0	0	0	0
1354	15	24	2	3	1	0	3	2	1	0	0	1	1	1	0
1355	16	27	1	3	1	0	3	2	1	0	0	0	0	0
1356	17	25	2	3	1	1	3	2	1	0	0	1	1	1	1
1357	18	29	2	2	1	0	3	2	0	0	0	1	0	1	1
1358	19	23	2	4	1	0	2	1	1	0		1	0	0	0
1359	20	24	2	2	1	0	3	2	1	0	1	1	0	1	1
1360	21	21	0	1	1	0	3	2	1	0	1	1	0	1	0
1361	22	27	2	2	2	0	2	2	1	0	1	0	0	1	1
1362	23	24	2	2	2	1	3	2	0	0	0	0	0	0	1
1363	24	21	1	4	2	0	2	2	1	0	0	0	0	0
1364	25	24	2	1	2	0	2	2	1	0	0	0	0	0	0
1365	26	24	2	4	2	0	2	2	1	0	1	0	0	0	0
1366	27	22	2	4	2	0	2	2	1	0	1	0	0	0	1
1367	28	23	2	4	2	0	2	2	0	0	0	0	0	1	1
1368	29	25	2	1	2	1	3	2	0	0	0	1	1	1	0
1369	30	23	2	4	2	0	2	2	1	0	0	0	0	0	0
1370	31	27	2	1	2	0	2	2	1	0	0	1	1	1	0
1371	32	26	1	3	2	1	3	2	0	0	1	1	1	1
1372	33	23	2	1	2	0	3	2	0	0	0	1	1	1	1
1373	34	24	2	4	2	0	3	2	0	0	0	0	0	1	1
1374	35	22	2	1	2	1	2	2	0	0	1	1	1	1	1
1375	36	21	0	1	3	1	3	2	0	0	0	0	0	0	1
1376	37	27	2	4	3	0	2	2	1	0	0	0	0	0	1
1377	38	26	2	2	3	0	3	2	1	0	0	0	0	0	0
1378	39	20	0	1	3	0	2	2	1	0	0	0	0	0	0
1379	40	25	2	1	3	0	2	2	1	0	0	0	0	0	1
1380	41	21	0	3	2	0	2	2	1	0	0	1	0	1	1
1381	42	26	2	2	3	0	2	2	1	0	0	0	0	0	0
1382	1	24	2	2	1	0	2	2	1	0	1	0	0	0	0
1383	2	24	2	3	1	0	3	2	1	0	1	0	0	0	0
1384	3	28	2	3	1	0	1	2	0	0	0	0	0	0	1
1385	4	24	2	3	1	1	3	2	0	0	0	1	0	1	1
1386	5	26	2	2	1	0	2	2	1	0	1	1	0	0	1
1387	6	23	2	3	1	0	3	2	0	0	0	1	1	1	0
1388	8	25	2	3	1	0	3	2	0	0	0	1	1	1	1
1389	9	28	2	1	1	0	2	2	0	0	0	0	0	0	0
1390	10	27	2	3	1	1	3	2	0	0	0	0	0	0	1
1391	11	25	1	1	1	1	3	2	1	0	0	1	0	1
1392	12	27	2	3	1	0	2	2	1	0	0	0	0	0	0
1393	13	28	2	2	1	0	3	2	0	0	0	0	1	1	0
1394	14	23	2	4	1	0	2	2	1	0	0	0	0	0	0
1395	15	28	2	2	1	0	3	2	1	0	0	0	0	0	1
1396	16	23	1	2	1	0	2	2	1	0	0	1	0	1
1397	17	22	2	3	1	1	3	2	1	0	0	1	1	1	1
1398	18	23	2	2	1	0	3	2	1	0	0	1	0	1	1
1399	19	27	2	1	1	0	2	2	1	0		1	0	0	1
1400	20	22	2	2	1	0	3	2	0	0	1	0	0	0	0
1401	21	22	2	1	1	0	3	2	1	0	0	1	1	1	1
1402	22	27	2	1	2	0	3	2	1	0	0	0	0	0	1
1403	23	21	2	2	2	1	3	2	0	0	0	0	0	0	1
1404	24	25	2	2	2	0	2	2	1	0	0	0	0	0	0
1405	25	27	2	4	2	0	2	2	1	0	0	0	0	0	0
1406	26	24	2	2	2	0	3	2	1	0	1	1	1	1	0
1407	27	26	2	2	2	0	2	2	1	0	0	0	0	0	1
1408	28	23	2	1	2	0	2	2	1	0	0	1	0	1	1
1409	29	26	2	4	2	1	2	2	1	0	0	0	0	0	0
1410	30	24	2	3	2	0	2	2	1	0	0	0	0	0	1
1411	31	22	2	2	2	0	3	2	1	0	0	0	1	0	1
1412	32	24	1	2	2	1	3	1	0	0	0	1	0	1
1413	33	22	2	1	2	0	2	2	1	0	0	1	1	1	1
1414	34	25	2	2	2	0	3	2	0	0	0	0	0	1	1
1415	35	24	2	2	2	1	3	2	0	0	0	0	0	0	1
1416	36	25	2	1	3	1	3	2	1	1	0	0	0	0	0
1417	37	22	2	3	3	0	2	2	1	0	0	0	0	0	1
1418	38	21	2	1	3	0	2	2	1	0	0	0	1	0	1
1419	39	23	2	3	3	0	2	2	1	0	0	0	0	0	1
1420	40	25	2	1	3	0	1	1	0	0	0	0	0	0	1
1421	41	21	2	3	2	0	2	2	1	0	0	1	0	1	0
1422	42	23	2	2	3	0	2	2	1	0	0	0	0	0	1
1423	1	26	2	4	1	0	3	2	1	0	1	0	0	0	0
1424	2	25	2	4	1	0	3	2	0	0	0	0	0	0	1
1425	3	26	2	3	1	0	3	2	0	0	0	1	1	1	0
1426	4	25	2	2	1	1	3	2	0	1	0	1	0	1	1
1427	5	25	0	4	1	0	2	2	1	0	1	0	0	0	0
1428	6	23	2	3	1	0	1	2	0	0	1	1	1	1	1
1429	8	23	2	4	1	0	3	2	1	0	0	1	1	1	0
1430	9	26	2	3	1	0	2	2	1	0	0	0	0	1	0
1431	10	23	2	2	1	1	3	2	0	0	0	0	0	1	1
1432	11	25	1	3	1	1	2	2	1	0	0	1	0	1
1433	12	27	2	1	1	0	2	2	1	0	0	0	0	0	0
1434	13	22	2	3	1	0	2	2	1	0	0	0	1	1	1
1435	14	28	2	1	1	0	2	2	1	0	0	0	0	0	0
1436	15	25	2	2	1	0	3	2	1	0	0	0	0	0	0
1437	16	26	1	2	1	0	3	2	1	0	0	1	0	1
1438	17	27	2	2	1	1	3	2	1	0	0	1	1	1	0
1439	18	24	2	1	1	0	2	2	1	0	0	1	0	1	0
1440	19	24	1	2	1	0	2	2	1	0		1	0	0
1441	20	22	2	4	1	0	2	2	1	0	1	1	1	1	1
1442	21	22	2	3	1	0	2	2	1	0	0	1	1	1	0
1443	22	23	2	2	2	0	2	2	1	0	0	0	0	0	0
1444	23	26	2	1	2	1	2	2	1	0	0	0	0	0	0
1445	24	21	0	4	2	0	2	2	1	0	0	0	0	0	1
1446	25	27	2	4	2	0	2	2	1	0	0	0	0	0	0
1447	26	24	2	3	2	0	3	2	0	0	1	0	1	1	1
1448	27	22	2	1	2	0	2	2	1	0	0	0	0	0	0
1449	28	23	2	2	2	0	3	2	1	0	0	0	0	0	1
1450	29	25	2	2	2	1	2	2	1	0	0	0	0	0	0
1451	30	26	2	4	2	0	2	2	1	0	0	0	0	0	1
1452	31	27	2	3	2	0	2	2	1	0	0	0	0	0	1
1453	32	22	1	1	2	1	2	2	1	0	0	0	0	0
1454	33	23	2	1	2	0	3	2	1	0	0	1	1	1	1
1455	34	22	1	1	2	0	2	2	0	0	0	0	0	1
1456	35	23	2	1	2	1	2	2	0	0	0	0	1	0	1
1457	36	27	2	1	3	1	3	2	1	0	0	0	0	0	0
1458	37	23	1	3	3	0	2	2	1	0	0	0	0	0
1459	38	24	2	1	3	0	3	2	1	0	0	0	0	0	0
1460	39	26	2	2	3	0	3	2	1	0	0	0	0	0	1
1461	40	25	2	1	3	0	3	2	1	0	0	0	0	0	1
1462	41	27	2	1	2	0	2	2	1	0	0	1	0	1	0
1463	42	24	2	4	3	0	2	2	1	0	1	0	0	0	1
1464	1	24	2	4	1	0	2	2	1	0	0	0	0	0	1
1465	2	27	2	1	1	0	3	2	1	0	1	0	0	0	1
1466	3	23	2	1	1	0	3	2	0	0	0	0	1	0	0
1467	4	22	2	1	1	1	3	2	1	0	0	1	0	1	1
1468	5	26	2	4	1	0	3	2	1	0	1	0	0	0	1
1469	6	23	2	3	1	0	3	2	0	0	1	0	1	1	1
1470	8	28	2	3	1	0	3	2	1	0	0	1	1	1	0
1471	9	26	2	3	1	0	3	2	0	0	1	1	1	1	1
1472	10	28	2	4	1	1	3	2	0	0	0	0	0	0	1
1473	11	24	2	3	1	1	3	2	1	1	0	1	0	1	0
1474	12	26	2	3	1	0	2	2	1	0	0	0	0	0	0
1475	13	28	2	3	1	0	3	2	1	0	0	1	0	0	1
1476	14	23	2	3	1	0	3	2	1	0	0	0	0	0	1
1477	15	21	2	2	1	0	3	2	1	0	0	0	1	0	1
1478	16	25	2	3	1	0	3	2	1	0	0	1	0	1	0
1479	17	24	2	2	1	1	3	2	0	0	0	1	1	1	1
1480	18	20	0	2	1	0	2	2	1	0	0	1	0	1	1
1481	20	27	2	4	1	0	2	2	1	0	0	0	0	0	0
1482	21	23	2	2	1	0	2	2	1	0	0	1	1	1	0
1483	22	28	2	2	2	0	3	2	1	0	0	0	0	1	1
1484	23	28	2	1	2	1	2	2	1	0	0	0	0	0	1
1485	24	20	0	2	2	0	2	2	1	0	0	0	0	0	0
1486	25	25	2	3	2	0	2	2	1	0	0	0	0	0	1
1487	26	25	2	1	2	0	3	2	1	0	1	0	0	0	1
1488	27	22	2	3	2	0	3	2	1	0	0	0	0	0	1
1489	28	27	2	1	2	0	3	2	1	0	0	1	1	1	0
1490	29	25	2	3	2	1	2	2	0	0	0	0	0	0	0
1491	30	28	2	1	2	0	3	2	0	0	0	0	0	0	1
1492	31	23	2	3	2	0	3	2	1	0	0	0	0	0	1
1493	32	23	1	2	2	1	3	2	0	0	0	0	0	0
1494	33	26	2	1	2	0	2	2	1	0	0	1	1	1	0
1495	34	27	2	1	2	0	3	2	0	0	0	1	0	1	1
1496	35	24	2	2	2	1	2	2	1	0	0	1	1	1	0
1497	36	25	2	4	3	1	3	2	1	0	0	0	0	0	1
1498	37	26	1	1	3	0	3	2	1	0	0	0	0	0
1499	38	23	2	1	3	0	2	2	1	0	0	0	0	0	1
1500	39	27	2	2	3	0	3	2	1	0	1	0	0	0	0
1501	40	26	2	1	3	0	2	2	1	0	1	0	0	0	1
1502	41	26	2	3	2	0	2	2	1	0	0	1	0	1	1
1503	42	22	2	4	3	0	2	2	1	0	1	0	0	0	0
1504	1	27	2	4	1	0	3	2	1	0	1	0	0	0	1
1505	2	28	2	2	1	0	2	2	1	0	0	0	0	0	1
1506	3	23	2	3	1	0	3	2	0	0	1	0	0	0	0
1507	4	27	2	1	1	1	2	2	0	0	0	0	0	0	1
1508	5	25	2	1	1	0	2	2	1	0	0	0	0	0	0
1509	6	28	2	4	1	0	2	2	0	0	1	1	1	1	1
1510	8	23	2	3	1	0	3	2	1	0	0	1	1	1	0
1511	9	26	2	2	1	0	3	2	0	0	0	1	1	1	0
1512	10	25	2	2	1	1	3	2	0	0	1	0	0	0	1
1513	11	23	2	3	1	1	2	2	1	0	0	1	0	1	0
1514	12	23	2	1	1	0	3	2	1	0	0	0	0	0	0
1515	13	24	1	2	1	0	2	2	1	0	0	0	0	0
1516	14	23	2	3	1	0	2	2	1	0	0	0	0	0	1
1517	15	25	2	4	1	0	2	2	1	0	0	0	0	0	1
1518	16	24	2	2	1	0	3	2	1	0	0	0	0	0	1
1519	17	27	2	2	1	1	1	2	1	0	0	1	1	1	1
1520	18	29	0	1	1	0	3	2	1	0	1	1	0	1	0
1521	19	23	2	2	1	0	2	2	1	0		1	0	0	0
1522	20	23	2	1	1	0	3	2	1	0	1	0	0	1	0
1523	21	23	2	4	1	0	2	2	1	0	0	1	1	1	0
1524	22	22	2	1	2	0	2	2	1	0	0	0	0	0	1
1525	23	25	2	3	2	1	2	2	1	0	0	0	0	1	1
1526	24	27	2	3	2	0	3	2	1	0	0	0	0	1	1
1527	25	26	2	2	2	0	1	2	1	0	0	0	0	0	1
1528	26	21	2	1	2	0	3	2	1	0	1	0	0	0	1
1529	28	22	2	1	2	0	2	2	1	0	0	0	0	0	1
1530	29	28	0	1	2	1	3	2	0	0	0	0	0	0
1531	30	25	2	2	2	0	2	2	1	0	0	0	0	0	1
1532	31	20	0	2	2	0	2	2	1	0	0	0	0	0	1
1533	32	24	1	1	2	1	2	2	0	0	0	0	0	0
1534	33	25	2	2	2	0	1	2	1	0	0	1	1	1	1
1535	34	25	2	1	2	0	3	2	0	0	0	1	0	1	0
1536	35	24	2	2	2	1	3	2	0	0	0	1	1	1	1
1537	36	27	2	3	3	1	2	2	1	0	1	0	0	0	1
1538	37	27	1	3	3	0	1	2	1	0	0	0	0	0
1539	38	23	2	1	3	0	3	2	1	0	0	0	0	0	1
1540	39	22	2	4	3	0	2	2	1	0	0	0	0	0	1
1541	40	26	2	3	3	0	2	2	1	0	0	0	0	0	1
1542	41	25	2	2	2	0	3	2	1	0	0	1	1	1	0
1543	42		1	3	3	0	3	2	1	0	0	0	0	0
1544	1	27	2	1	1	0	2	2	1	0	0	0	0	0	1
1545	2	23	2	4	1	0	3	2	1	0	1	0	0	0	1
1546	3	27	1	4	1	0	3	2	0	0	1	0	0	0
1547	4	23	2	1	1	1	3	1	0	0	0	0	0	0	1
1548	5	27	2	4	1	0	2	2	1	0	0	1	0	0	1
1549	6	22	2	3	1	0	2	2	0	0	1	1	1	1	1
1550	8	24	2	2	1	0	3	2	1	0	0	1	1	1	0
1551	9	27	2	1	1	0	3	2	0	0	1	1	1	1	1
1552	10	27	2	1	1	1	3	2	0	0	0	1	0	1	1
1553	11	25	2	1	1	1	3	2	1	0	1	1	0	1	1
1554	12	24	2	4	1	0	2	2	1	0	0	0	1	0	0
1555	13	26	2	4	1	0	3	2	0	0	0	0	0	0	0
1556	14	27	2	3	1	0	2	2	1	0	0	0	0	0	1
1557	16	27	2	1	1	0	3	2	1	0	0	1	0	1	0
1558	17	27	2	2	1	1	2	2	0	0	0	1	1	1	1
1559	18	22	2	2	1	0	3	2	1	0	0	1	0	1	1
1560	19	26	2	3	1	0	2	2	1	0	0	1	0	0	1
1561	20	26	2	4	1	0	2	2	1	0	0	0	0	0	1
1562	21	23	2	4	1	0	2	2	1	0	0	1	1	1	0
1563	22	26	2	1	2	0	3	2	1	0	0	0	0	0	0
1564	23	23	2	1	2	1	2	2	1	0	0	0	0	0	1
1565	24	27	2	3	2	0	3	2	1	0	0	0	0	1	0
1566	25	25	2	2	2	0	2	2	1	0	0	0	0	0	1
1567	26	23	2	2	2	0	1	2	1	0	0	0	1	0	1
1568	27	22	2	2	2	0	2	2	1	0	0	0	0	0	1
1569	28	23	2	1	2	0	1	2	0	0	0	0	0	0	0
1570	29	25	2	2	2	1	3	2	0	0	0	0	0	0	1
1571	30	28	2	4	2	0	2	2	1	0	0	0	0	0	1
1572	31	20	0	4	2	0	2	2	1	0	0	0	0	0	0
1573	32	21	0	2	2	1	3	2	0	0	0	0	0	0
1574	33	22	1	3	2	0	2	2	1	0	0	1	1	1
1575	34	27	2	1	2	0	2	2	0	0	0	1	0	1	0
1576	35	26	2	4	2	1	2	2	0	0	0	1	1	1	0
1577	36	23	2	1	3	1	2	2	1	0	1	0	0	0	0
1578	37	24	1	2	3	0	3	2	1	0	0	1	1	1
1579	38	26	2	4	3	0	2	2	1	0	0	0	0	0	0
1580	39	23	2	2	3	0	1	2	0	0	0	0	0	0	1
1581	40	24	2	1	3	0	2	2	1	0	0	0	1	0	1
1582	41	26	2	3	2	0	2	2	1	0	0	1	0	1	0
1583	42	22	2	2	3	0	2	2	1	0	0	0	0	0	1
1584	1	29	2	2	1	0	2	2	1	0	0	1	0	0	1
1585	2	23	2	1	1	0	3	2	1	0	1	1	0	1	1
1586	3	23	2	4	1	0	1	2	0	0	0	0	0	0	1
1587	4	24	2	2	1	1	3	2	0	0	0	0	0	0	1
1588	5	27	2	1	1	0	2	2	1	0	0	1	0	0	0
1589	6	25	2	1	1	0	3	2	0	0	0	0	1	1	0
1590	8	28	2	1	1	0	2	2	1	0	0	1	1	1	0
1591	9	28	2	2	1	0	3	2	0	0	1	0	1	1	0
1592	10	23	2	4	1	1	3	2	0	0	0	0	0	0	0
1593	11	25	2	2	1	1	3	2	0	0	0	1	1	1	1
1594	12	28	2	2	1	0	3	2	1	0	0	0	0	0	0
1595	13	25	2	1	1	0	3	2	0	0	0	0	0	0	0
1596	14	24	2	4	1	0	3	2	1	0	0	0	0	0	0
1597	16	25	1	4	1	0	2	2	0	0	0	0	0	0
1598	17	22	2	1	1	1	1	2	1	0	0	1	1	1	1
1599	18	26	2	1	1	0	2	2	1	0	0	1	0	1	1
1600	19	27	2	1	1	0	2	2	1	0	0	1	0	0	0
1601	20	23	2	2	1	0	3	2	1	0	0	0	0	0	1
1602	21	27	2	2	1	0	2	2	1	0	0	1	1	1	1
1603	22	24	2	3	2	0	2	2	1	0	0	0	0	0	1
1604	23	24	2	1	2	1	2	2	0	0	0	0	0	0	1
1605	24	21	0	4	2	0	2	2	1	0	0	0	0	0	1
1606	25	26	2	2	2	0	1	2	1	0	0	0	0	0	1
1607	26	24	2	2	2	0	1	2	1	0	0	0	0	0	0
1608	27	27	2	4	2	0	3	2	1	0	0	0	0	0	1
1609	28	24	2	1	2	0	2	2	1	1	0	1	1	1	0
1610	29	22	2	3	2	1	2	2	0	0	0	0	0	0	1
1611	30	22	0	2	2	0	3	2	1	0	0	0	0	0	1
1612	31	27	2	2	2	0	2	2	1	0	0	0	0	0	1
1613	32	21	2	1	2	1	2	2	1	0	0	0	0	0	1
1614	33	25	2	2	2	0	2	2	1	0	0	1	1	1	0
1615	34	25	2	3	2	0	3	2	0	0	0	0	0	1	1
1616	35	26	2	1	2	1	3	2	0	0	0	1	1	1	1
1617	36	24	2	3	3	1	2	2	1	0	0	0	0	0	1
1618	37	28	2	4	3	0	3	2	0	0	1	1	1	1	1
1619	38	26	2	4	3	0	2	2	1	0	1	0	0	0	1
1620	39	26	2	2	3	0	1	2	1	0	0	0	0	0	1
1621	40	27	2	1	3	0	3	2	0	0	0	0	1	1	1
1622	41	23	2	1	2	0	3	2	1	0	0	1	0	1	1
1623	42	22	2	1	3	0	2	2	1	0	0	0	0	0	0
1624	1	29	2	4	1	0	2	2	1	0	1	0	0	0	1
1625	2	25	2	4	1	0	3	2	1	0	0	1	0	0	1
1626	3	23	2	4	1	0	2	2	0	0	0	0	0	0	0
1627	4	22	2	2	1	1	3	2	0	1	0	1	0	1	1
1628	5	26	2	3	1	0	2	2	1	0	0	1	0	0	1
1629	6	24	2	1	1	0	2	2	0	0	0	0	1	1	0
1630	8	27	2	3	1	0	2	2	0	0	0	0	0	0	0
1631	9	23	2	4	1	0	3	2	0	0		0	0	1	0
1632	10	23	2	1	1	1	3	2	0	0	0	0	0	0	1
1633	11	23	2	3	1	1	3	2	1	0	0	1	0	1	1
1634	12	26	2	1	1	0	2	2	1	0	0	0	0	0	1
1635	13	22	2	2	1	0	3	2	0	0	0	0	0	0	1
1636	14	24	2	3	1	0	3	2	1	0	0	0	0	0	1
1637	16	23	2	3	1	0	3	2	0	0	0	0	0	0	1
1638	17	24	2	4	1	1	3	2	0	0	1	1	1	1	1
1639	18	24	2	1	1	0	3	2	1	0	0	1	0	1	1
1640	19	27	2	1	1	0	2	2	1	0		1	0	0	0
1641	20	25	2	2	1	0	3	2	1	0	0	0	0	0	1
1642	21	23	2	2	1	0	3	2	1	0	0	1	1	1	0
1643	22	25	2	1	2	0	3	2	1	0	0	0	0	0	0
1644	23	25	2	1	2	1	3	2	0	0	0	0	0	1	1
1645	24	26	2	2	2	0	2	2	1	0	0	0	0	0	0
1646	25	26	2	1	2	0	3	2	1	0	0	0	0	0	1
1647	26	22	2	2	2	0	1	2	1	0	0	0	1	1	1
1648	27	22	2	3	2	0	2	2	1	0	0	0	0	0	1
1649	28	26	2	1	2	0	2	2	1	0	0	0	0	0	0
1650	29	22	2	1	2	1	2	2	1	0	0	0	0	0	0
1651	30	27	2	2	2	0	2	2	1	0	0	0	0	0	1
1652	31	27	2	2	2	0	2	2	1	0	0	0	0	0	1
1653	32	27	2	3	2	1	3	2	0	0	0	0	1	1	0
1654	33	21	0	1	2	0	2	2	1	0	0	1	1	1	1
1655	34	25	2	1	2	0	2	2	0	0	0	0	0	1	1
1656	35	27	2	4	2	1	3	2	1	0	0	0	0	0	1
1657	36	20	0	2	3	1	3	2	0	0	0	0	0	0	1
1658	37	28	1	1	3	0	3	2	1	0	0	0	0	0
1659	38	21	2	2	3	0	3	2	1	0	0	0	0	0	1
1660	39	27	2	1	3	0	2	2	1	0	0	0	0	0	1
1661	40	21	0	1	3	0	2	2	1	0	0	0	0	0	1
1662	41	24	2	2	2	0	2	2	1	0	0	1	0	1	0
1663	42	22	2	1	3	0	3	2	1	0	0	0	0	0	1
1664	1	24	2	4	1	0	2	2	0	0	0	0	0	0	1
1665	2	23	2	1	1	0	2	2	1	0	1	0	0	0	0
1666	3	23	2	3	1	0	3	2	0	0	0	1	0	1	1
1667	4	25	2	2	1	1	3	2	0	0	0	0	0	1	1
1668	5	25	2	1	1	0	3	2	1	0	1	1	0	1	1
1669	6	22	2	1	1	0	2	2	0	0		1	1	1	0
1670	8	28	2	2	1	0	2	2	0	0	0	0	0	0	1
1671	9	24	2	2	1	0	2	2	0	0	0	0	1	1	1
1672	10	26	2	2	1	1	3	2	0	0	0	1	0	1	0
1673	11	21	2	4	1	1	3	2	0	0	1	1	0	1	1
1674	12	23	2	4	1	0	2	2	1	0	0	0	0	0	0
1675	13	27	2	2	1	0	2	2	1	0	0	0	1	0	0
1676	14	27	2	3	1	0	3	2	1	0	0	0	0	0	0
1677	16	26	0	3	1	0	3	2	0	0	1	0	0	0	0
1678	17	27	2	4	1	1	2	2	0	0	0	1	1	1	1
1679	18	28	2	1	1	0	3	2	1	0	1	1	0	1	1
1680	19	24	2	1	1	0	2	1	1	0	0	1	0	1	0
1681	20	25	2	2	1	0	3	2	1	0	0	0	0	0	0
1682	21	26	2	4	1	0	2	2	1	0	0	1	1	1	1
1683	22	25	2	2	2	0	3	2	1	0	1	0	0	0	0
1684	23	25	2	1	2	1	3	2	1	0	0	0	0	0	0
1685	24	25	2	3	2	0	3	2	1	0	0	0	0	0	0
1686	25	27	2	3	2	0	2	2	1	0	0	0	0	0	1
1687	26	25	2	2	2	0	2	2	1	0	0	0	0	0	0
1688	27	25	2	3	2	0	2	2	1	0	0	0	0	0	1
1689	28	28	2	2	2	0	2	2	1	0	0	1	0	1	0
1690	29	25	2	4	2	1	2	1	1	0	1	1	0	0	1
1691	30	22	2	2	2	0	2	2	1	0	0	0	0	0	0
1692	31	27	2	2	2	0	3	2	1	0	0	0	0	0	1
1693	32	24	2	1	2	1	3	2	0	0	0	0	1	1	0
1694	33	23	2	2	2	0	2	2	1	0	0	1	1	1	1
1695	34	25	2	2	2	0	3	2	1	0	0	1	0	1	1
1696	35	27	2	2	2	1	3	2	1	0	0	0	0	0	0
1697	36	22	2	1	3	1	2	2	1	0	0	0	0	0	0
1698	37	22	1	3	3	0	2	2	1	0	0	0	0	1
1699	38	24	1	4	3	0	2	2	1	0	0	0	0	0
1700	39	22	2	2	3	0	3	2	1	0	0	0	0	0	0
1701	40	22	2	2	3	0	2	2	1	0	0	0	0	0	0
1702	41	25	2	4	2	0	2	2	1	0	0	1	0	1	1
1703	42	23	2	1	3	0	2	2	1	0	0	0	0	0	1
1704	1	23	2	3	1	0	1	2	1	0	0	0	0	0	1
1705	2	28	2	1	1	0	2	2	1	0	0	1	0	1	1
1706	3	28	2	4	1	0	2	2	0	0	0	0	0	0	1
1707	4	24	2	1	1	1	2	2	0	0	0	0	0	0	1
1708	5	25	2	1	1	0	3	2	1	0	1	0	0	0	1
1709	6	28	2	2	1	0	2	2	0	0	0	1	1	1	0
1710	8	28	2	4	1	0	2	2	0	0	0	0	0	0	0
1711	9	26	2	1	1	0	2	2	0	0		1	1	1	1
1712	10	24	2	2	1	1	2	2	0	0	0	0	0	0	1
1713	11	26	2	2	1	1	3	2	1	0	0	1	1	1	1
1714	12	24	2	3	1	0	3	2	1	0	0	0	0	0	1
1715	13	22	2	2	1	0	3	2	1	0	0	0	0	0	0
1716	14	22	2	2	1	0	3	2	1	0	0	0	0	0	0
1717	16	22	2	1	1	0	3	2	0	0	0	0	0	0	1
1718	17	28	2	2	1	1	2	2	1	0	0	1	1	1	0
1719	18	25	2	3	1	0	3	2	1	0	0	1	0	1	0
1720	19	22	2	1	1	0	3	2	0	0	0	1	0	1	0
1721	20	25	2	1	1	0	3	2	1	0	0	1	1	1	0
1722	21	29	2	2	1	0	2	2	1	0	1	1	1	1	0
1723	22	22	2	1	2	0	2	2	1	0	0	0	0	0	1
1724	23	24	2	3	2	1	2	2	1	0	0	0	0	0	0
1725	24	26	2	4	2	0	2	2	1	0	0	0	0	0	0
1726	25	26	2	1	2	0	3	2	1	0	0	0	0	0	0
1727	26	28	1	4	2	0	2	2	1	0	0	0	1	1
1728	27	26	2	2	2	0	3	2	0	0	0	0	0	0	0
1729	28	26	2	1	2	0	2	2	1	0	0	1	0	0	1
1730	29	24	2	3	2	1	3	2	0	0	0	1	1	1	1
1731	30	24	2	2	2	0	2	2	1	0	0	0	0	0	0
1732	31	26	2	2	2	0	3	2	1	0	0	1	1	1	1
1733	32	22	2	1	2	1	3	2	0	0	0	0	1	1	1
1734	33	24	1	1	2	0	3	2	1	0	0	1	1	1
1735	34	25	2	1	2	0	3	2	0	0	0	1	0	1	1
1736	35	24	2	2	2	1	3	2	0	0	0	0	1	0	1
1737	36	23	2	3	3	1	3	2	0	0	0	0	0	0	1
1738	37	23	2	2	3	0	3	2	1	0	0	0	0	0	0
1739	38	25	2	4	3	0	2	2	1	0	0	0	0	0	1
1740	39	25	2	3	3	0	3	2	1	0	0	0	0	0	0
1741	40	24	2	2	3	0	2	2	1	0	0	0	0	0	1
1742	41	26	2	4	2	0	2	2	1	0	0	1	0	1	1
1743	42	24	2	1	3	0	3	2	1	0	0	0	0	0	1
1744	1	23	2	3	1	0	2	2	0	0	1	0	0	0	1
1745	2	23	2	2	1	0	3	2	1	0	1	1	0	0	1
1746	3	23	2	2	1	0	2	2	0	0	0	0	0	0	0
1747	4	25	2	1	1	1	3	2	0	0	0	0	0	0	0
1748	5	26	2	2	1	0	3	2	1	0	0	0	0	0	1
1749	6	28	2	1	1	0	3	2	0	0	0	1	1	1	0
1750	8	23	2	4	1	0	2	2	0	0	0	0	0	0	0
1751	9	27	2	1	1	0	2	2	0	0	0	1	1	1	1
1752	10	26	2	2	1	1	3	2	1	0	0	0	0	0	1
1753	11	27	0	1	1	1	3	2	0	0	0	1	1	1	0
1754	12	25	2	1	1	0	2	2	1	0	0	0	0	0	0
1755	13	29	2	3	1	0	2	2	1	0	0	0	0	0	0
1756	14	28	2	3	1	0	2	2	1	0	0	0	0	0	1
1757	16	25	2	4	1	0	2	2	0	0	0	0	0	0	1
1758	17	22	2	4	1	1	2	2	1	0	0	1	1	1	1
1759	18	28	2	1	1	0	2	2	1	0	0	1	0	1	1
1760	20	25	1	1	1	0	2	2	1	0	0	0	0	0
1761	21	23	2	1	1	0	2	2	1	0	1	1	1	1	1
1762	22	27	2	4	2	0	2	2	1	0	0	0	0	0	1
1763	23	27	1	3	2	1	3	2	1	0	0	1	0	0
1764	24	25	2	2	2	0	3	2	1	0	0	0	0	1	0
1765	25	25	2	4	2	0	2	2	1	0	0	0	0	0	1
1766	26	26	2	3	2	0	3	2	0	0	1	0	1	1	1
1767	27	24	2	1	2	0	2	2	1	0	1	0	0	0	0
1768	28	26	2	1	2	0	2	2	1	0	0	1	0	0	1
1769	29	27	2	2	2	1	3	2	0	0	0	0	0	0	1
1770	30	25	2	4	2	0	2	2	1	0	0	0	0	0	1
1771	31	22	2	2	2	0	2	2	1	0	0	0	0	0	1
1772	32	26	2	2	2	1	3	2	0	0	0	0	0	0	1
1773	33	22	1	1	2	0	3	2	1	0	0	1	1	1
1774	34	22	2	2	2	0	3	2	0	0	0	0	0	1	1
1775	35	26	2	2	2	1	3	2	0	0	0	0	1	0	1
1776	36	22	2	2	3	1	3	2	1	0	0	0	0	0	0
1777	37	23	2	3	3	0	2	2	1	0	0	0	0	0	1
1778	38	23	2	2	3	0	3	2	1	0	0	0	0	0	1
1779	39	25	2	2	3	0	3	2	1	0	0	0	0	0	1
1780	40	25	2	3	3	0	3	2	1	0	0	0	0	0	0
1781	41	27	2	1	2	0	2	2	1	0	0	1	0	1	1
1782	42	22	2	1	3	0	2	2	1	0	0	0	0	0	1
1783	1	22	2	2	1	0	3	2	1	0	1	0	0	0	0
1784	2	22	2	1	1	0	3	2	1	0	1	0	0	0	1
1785	3	29	2	4	1	0	2	2	0	0	0	0	0	0	0
1786	4	22	2	4	1	1	3	1	0	0	0	0	0	0	1
1787	5	26	2	1	1	0	3	2	1	0	1	0	0	0	0
1788	6	24	2	1	1	0	3	2	0	0	0	1	1	1	1
1789	8	24	2	4	1	0	2	2	0	0	0	0	0	0	1
1790	9	24	2	1	1	0	2	2	0	0	0	1	1	1	0
1791	10	24	2	4	1	1	3	2	0	0	0	0	0	0	1
1792	11	23	2	1	1	1	3	2	0	0	1	1	1	1	1
1793	12	24	2	4	1	0	1	2	1	0	0	0	0	0	1
1794	13	26	2	2	1	0	3	2	0	0	0	0	0	0	0
1795	14	27	2	4	1	0	3	2	1	0	0	0	0	0	1
1796	16	29	2	1	1	0	2	2	0	0	0	1	0	0	0
1797	17	28	2	1	1	1	3	2	1	0	1	1	1	1	1
1798	18	27	2	3	1	0	2	2	1	0	0	1	0	1	1
1799	19	23	2	2	1	0	2	2	1	0	0	1	0	1	0
1800	20	22	2	3	1	0	2	2	1	0	0	1	0	1	0
1801	21	27	2	3	1	0	2	2	1	0	0	1	1	1	0
1802	22	26	2	2	2	0	3	2	1	0	0	0	0	1	0
1803	23	24	2	1	2	1	3	2	0	0	0	0	0	0	0
1804	24	26	2	1	2	0	2	2	1	0	0	0	0	1	1
1805	25	23	2	4	2	0	3	2	1	0	0	0	0	0	1
1806	26	26	2	1	2	0	2	2	1	0	0	0	0	0	1
1807	27	25	2	1	2	0	3	2	1	0	0	1	1	1	1
1808	28	24	2	1	2	0	2	2	1	0	0	1	0	0	0
1809	29	22	2	1	2	1	3	2	1	0	1	0	0	0	1
1810	30	24	2	3	2	0	2	2	1	0	0	0	0	0	0
1811	31	24	2	1	2	0	2	2	1	0	0	0	0	0	0
1812	32	26	2	1	2	1	3	2	0	0	0	0	0	0	1
1813	33	22	1	2	2	0	2	2	1	0	0	1	1	1
1814	34	23	2	1	2	0	3	2	0	0	0	0	0	1	1
1815	35	22	2	2	2	1	3	2	0	0	0	0	1	0	1
1816	36	23	2	4	3	1	2	2	1	0	0	0	0	0	1
1817	37	23	2	2	3	0	3	2	1	0	0	0	0	0	0
1818	38	24	2	3	3	0	2	2	1	0	0	0	0	0	1
1819	39	26	2	2	3	0	2	2	1	0	0	0	0	0	1
1820	40	22	2	2	3	0	3	2	0	0	0	0	0	0	1
1821	41	22	2	1	2	0	2	2	1	0	0	1	0	1	0
1822	42	26	2	2	3	0	2	2	1	0	0	0	0	0	0
1823	1	25	2	1	1	0	3	2	1	0	1	0	0	0	1
1824	2	22	2	4	1	0	2	2	1	0	1	0	0	0	1
1825	3	23	2	2	1	0	3	2	0	0	0	0	0	0	1
1826	4	23	2	3	1	1	2	2	1	0	0	0	0	0	1
1827	5	23	2	1	1	0	2	2	0	0	0	0	0	0	1
1828	6	28	2	1	1	0	2	2	0	0	1	1	1	1	1
1829	9	25	2	1	1	0	2	2	0	0	1	1	1	1	1
1830	10	27	2	1	1	1	3	2	0	0	0	0	0	0	1
1831	11	25	2	4	1	1	2	2	0	0	0	1	1	1	1
1832	12	26	2	2	1	0	2	2	1	0	0	0	0	0	0
1833	13	22	2	2	1	0	3	2	1	0	0	0	0	0	0
1834	14	27	2	3	1	0	3	2	1	0	0	0	0	0	0
1835	16	27	2	3	1	0	3	2	1	0	1	1	1	1	0
1836	17	22	2	3	1	1	2	2	1	0	0	1	1	1	1
1837	18	23	2	1	1	0	2	2	1	0	0	1	0	1	0
1838	19	26	1	2	1	0	2	2	1	0	0	1	0	1
1839	20	22	2	2	1	0	3	2	1	0		1	1	1	1
1840	21	25	2	1	1	0	2	2	1	0	1	1	1	1	1
1841	22	26	2	1	2	0	2	2	1	0	0	0	0	1	1
1842	23	27	2	1	2	1	3	2	0	0	0	0	0	1	0
1843	24	22	2	3	2	0	3	2	1	0	0	0	0	0	1
1844	25	27	2	2	2	0	2	2	1	0	0	0	0	0	1
1845	26	26	2	2	2	0	3	2	1	0	1	0	1	1	1
1846	27	23	2	2	2	0	2	2	1	0	1	0	0	1	0
1847	28	22	2	2	2	0	2	2	1	0	1	1	0	1	0
1848	29	23	2	4	2	1	3	2	0	0	0	0	0	0	1
1849	30	28	2	3	2	0	3	2	1	0	0	0	0	0	1
1850	31	27	2	1	2	0	3	2	1	0	0	1	1	1	1
1851	32	23	2	3	2	1	3	2	0	0	0	0	0	0	1
1852	33	28	1	1	2	0	3	2	0	0	0	1	1	1
1853	34	27	2	1	2	0	3	2	0	0	0	1	0	1	1
1854	35	22	2	2	2	1	3	2	0	0	0	0	1	0	1
1855	36	25	2	1	3	1	2	2	1	0	0	0	0	0	0
1856	37	23	2	3	3	0	3	1	0	0	0	0	0	0	0
1857	38	24	2	1	3	0	3	2	1	0	0	0	0	0	1
1858	39	26	2	2	3	0	3	2	1	0	1	0	0	0	1
1859	40	22	2	1	3	0	2	2	1	0	0	0	0	0	1
1860	41	24	2	4	2	0	2	2	1	0	0	1	0	1	1
1861	42	22	2	1	3	0	2	2	1	0	0	0	0	0	1
1862	1	26	2	1	1	0	3	2	1	0	0	1	0	1	1
1863	2	24	2	3	1	0	2	2	1	0	0	1	0	1	1
1864	3	27	2	2	1	0	3	2	0	0	0	0	0	0	1
1865	4	24	2	3	1	1	3	2	0	0	0	1	0	1	0
1866	5	27	2	1	1	0	2	2	1	0	0	0	0	0	1
1867	6	25	2	2	1	0	2	2	0	0	1	1	1	1	0
1868	8	25	2	2	1	0	2	2	0	0	0	0	0	0	0
1869	9	27	2	1	1	0	3	2	0	0	0	1	1	1	0
1870	10	25	2	4	1	1	3	2	0	0	0	1	0	1	1
1871	11	28	2	1	1	1	3	2	0	0	0	1	1	1	0
1872	12	25	2	2	1	0	3	2	1	0	0	0	0	0	0
1873	13	23	2	1	1	0	2	2	1	0	0	0	0	0	0
1874	14	23	2	3	1	0	3	2	1	0	0	0	0	0	0
1875	16	24	2	1	1	0	2	2	1	0	0	1	1	1	0
1876	17	24	2	1	1	1	3	2	1	0	0	1	1	1	1
1877	18	22	2	4	1	0	3	2	1	0	0	1	0	1	1
1878	19	24	2	3	1	0	2	2	1	0	0	1	0	1	1
1879	20	27	2	4	1	0	2	2	1	0	0	0	0	0	1
1880	21	23	2	2	1	0	2	2	1	0	0	1	1	1	0
1881	22	26	2	2	2	0	3	2	1	0	1	0	0	0	1
1882	23	27	2	3	2	1	3	2	0	0	0	0	0	0	1
1883	24	22	2	1	2	0	2	2	1	0	0	0	0	0	1
1884	25	22	2	3	2	0	2	2	1	0	0	0	0	0	0
1885	26	26	1	3	2	0	3	2	1	0	0	0	0	0
1886	27	23	2	1	2	0	2	2	1	0	1	0	1	1	1
1887	28	23	2	2	2	0	3	2	1	0	0	1	0	0	0
1888	29	24	2	1	2	1	3	2	1	0	0	0	0	0	1
1889	30	28	2	4	2	0	2	2	1	0	0	0	0	0	1
1890	31	26	2	1	2	0	2	2	1	0	0	1	1	1	1
1891	32	23	2	2	2	1	3	2	1	0	0	0	0	0	1
1892	33	25	2	2	2	0	3	2	1	0	0	1	1	1	1
1893	34	25	2	4	2	0	3	2	0	0	0	0	0	1	1
1894	35	25	2	4	2	1	2	2	0	0	0	0	1	1	1
1895	36	22	2	2	3	1	2	2	0	0	0	0	0	0	0
1896	37	22	2	1	3	0	2	2	1	0	0	0	0	1	0
1897	38	22	2	3	3	0	3	2	1	0	0	0	0	0	0
1898	39	26	2	3	3	0	3	2	1	0	0	0	0	0	1
1899	40	23	2	3	3	0	3	2	0	0	0	0	0	0	1
1900	41	26	2	3	2	0	2	2	1	0	0	1	0	1	1
1901	42	22	2	2	3	0	2	2	1	0	0	0	0	0	1
1902	1	23	0	4	1	0	2	2	1	0	0	0	0	0	1
1903	2	22	2	1	1	0	3	2	1	0	0	0	0	0	1
1904	3	28	2	1	1	0	2	2	1	0	0	0	0	0	1
1905	4	24	2	2	1	1	3	2	0	0	0	1	0	1	1
1906	5	25	2	2	1	0	2	2	1	0	1	0	0	0	1
1907	6	24	2	2	1	0	3	2	0	0	1	0	0	0	0
1908	8	20	0	2	1	0	2	2	0	0	0	0	0	0	1
1909	9	26	2	4	1	0	1	2	0	0		1	1	1	0
1910	10	24	2	3	1	1	3	2	0	0	0	1	0	1	1
1911	11	23	2	2	1	1	3	2	0	0	0	0	0	0	1
1912	12	22	2	4	1	0	2	2	1	0	0	0	0	0	0
1913	13	22	2	2	1	0	2	2	1	0	0	0	0	0	0
1914	14	24	2	1	1	0	1	2	1	0	0	0	0	0	0
1915	16	24	2	2	1	0	3	2	0	1	0	0	0	0	1
1916	17	23	2	2	1	1	3	2	1	0	0	1	1	1	0
1917	18	24	2	2	1	0	3	2	1	0	0	1	0	1	1
1918	19	28	2	2	1	0	3	2	1	0	0	1	0	1	1
1919	20	25	2	3	1	0	2	2	1	0	0	1	0	0	1
1920	21	28	2	4	1	0	2	2	1	0	0	1	1	1	1
1921	22	23	2	2	2	0	3	2	1	0	0	0	0	1	0
1922	23	22	2	3	2	1	2	2	1	0	0	0	0	0	0
1923	24	23	2	1	2	0	3	2	1	0	0	0	0	0	1
1924	25	27	2	1	2	0	1	2	1	0	0	0	0	0	1
1925	26	25	2	3	2	0	3	2	1	0	0	0	1	1	1
1926	27	24	2	4	2	0	3	2	1	0	1	0	0	0	0
1927	28	22	2	2	2	0	2	2	1	0	1	1	0	0	0
1928	29	22	2	1	2	1	2	2	1	0	0	1	1	1	0
1929	30	25	2	2	2	0	2	2	1	0	0	0	0	0	1
1930	31	25	2	1	2	0	2	2	1	0	0	0	1	1	1
1931	32	27	2	3	2	1	3	2	1	0	0	0	0	0	1
1932	33	26	2	3	2	0	3	2	0	1	0	1	1	1	1
1933	34	26	2	1	2	0	3	2	0	0	0	0	0	0	1
1934	35	27	2	4	2	1	3	2	0	0	0	0	1	1	0
1935	36	21	0	1	3	1	3	2	0	0	0	1	0	0	0
1936	37	24	2	4	3	0	3	2	1	0	0	1	1	1	0
1937	38	23	2	1	3	0	2	2	1	0	0	0	0	0	0
1938	39	25	2	1	3	0	2	2	1	0	0	0	0	0	0
1939	40	23	2	2	3	0	2	2	1	0	0	0	0	0	1
1940	41	25	1	4	2	0	2	2	1	0	0	1	0	1
1941	42	26	2	1	3	0	2	2	1	0	0	0	0	0	1
1942	1	24	2	1	1	0	2	2	1	0	0	0	0	0	1
1943	2	27	2	4	1	0	2	2	1	0	0	0	0	0	1
1944	3	26	2	3	1	0	3	2	0	0	0	0	0	0	1
1945	4	25	2	2	1	1	2	2	0	0	0	1	0	1	1
1946	5	23	2	3	1	0	2	2	1	0	1	0	0	0	1
1947	6	25	2	3	1	0	3	2	0	0		1	1	1	0
1948	8	24	2	3	1	0	2	2	0	0	0	0	0	0	0
1949	9	22	2	2	1	0	2	2	0	0	1	1	1	1	0
1950	10	28	2	3	1	1	3	2	0	0	0	1	0	1	1
1951	11	22	2	1	1	1	3	2	0	0	1	0	0	0	0
1952	12	29	2	4	1	0	2	2	1	0	0	0	0	0	1
1953	13	22	2	2	1	0	3	1	0	0	0	0	0	0	0
1954	14	28	1	3	1	0	2	2	1	0	0	0	0	0
1955	16	23	2	2	1	0	2	2	0	0	0	0	0	0	0
1956	17	22	2	3	1	1	1	2	0	0	0	0	1	1	1
1957	18	24	2	3	1	0	2	2	1	0	1	1	0	1	1
1958	19	21	2	3	1	0	3	2	1	0	0	1	1	1	0
1959	20	26	2	4	1	0	3	2	1	0	0	0	0	0	1
1960	21	22	2	2	1	0	2	2	1	0	0	1	1	1	0
1961	22	22	2	1	2	0	2	2	1	0	0	0	0	0	0
1962	23	24	2	3	2	1	3	2	0	0	0	0	0	0	0
1963	24	22	2	2	2	0	2	2	1	0	0	0	0	0	1
1964	25	27	2	4	2	0	2	2	1	0	0		0	0	0
1965	26	23	2	2	2	0	3	2	1	0	0	0	0	0	0
1966	27	25	2	2	2	0	2	2	1	0	0	0	0	0	0
1967	28	28	2	3	2	0	3	2	1	0	0	1	1	1	0
1968	29	22	2	2	2	1	3	2	1	0	0	0	0	0	1
1969	30	24	2	1	2	0	2	2	1	0	0	0	0	0	1
1970	31	28	2	4	2	0	2	2	1	0	0	1	1	1	1
1971	32	24	2	1	2	1	3	2	0	0	0	0	0	0	1
1972	33	21	0	2	2	0	3	2	1	0	0	1	1	1	0
1973	34	25	2	1	2	0	3	2	0	1	0	0	0	0	0
1974	35	26	2	2	2	1	2	2	0	0	0	1	1	1	1
1975	36	21	0	2	3	1	2	2	1	0	0	0	0	0	0
1976	37	22	2	1	3	0	3	2	1	0	0	0	1	1	0
1977	38	26	2	1	3	0	2	2	1	0	0	0	0	0	0
1978	39	25	2	1	3	0	3	2	1	0	0	0	0	0	1
1979	40	27	2	4	3	0	1	2	1	0	0	0	0	0	1
1980	41	27	1	2	2	0	3	2	1	0	0	1	0	1
1981	42	22	2	3	3	0	2	2	1	0	0	0	0	0	1
1982	1	26	2	4	1	0	3	2	1	0	1	0	0	0	1
1983	2	25	2	3	1	0	1	2	1	0	0	1	0	1	1
1984	3	28	2	1	1	0	2	2	0	0	0	0	0	0	1
1985	4	22	2	4	1	1	2	2	1	0	0	1	0	1	1
1986	5	24	2	1	1	0	3	2	1	0	0	0	0	0	1
1987	6	26	2	1	1	0	2	1	0	0		1	1	1	0
1988	8	25	2	1	1	0	2	2	0	0	0	0	0	0	0
1989	9	26	2	1	1	0	2	2	0	0	0	1	1	1	0
1990	10	26	2	2	1	1	3	2	0	0	0	1	0	1	0
1991	11	25	2	1	1	1	3	2	1	0	1	1	1	1	0
1992	12	24	2	2	1	0	2	2	1	0	0	0	0	0	1
1993	13	27	2	3	1	0	3	2	1	0	0	0	0	0	0
1994	14	25	2	2	1	0	3	2	1	0	0	0	0	0	0
1995	16	26	2	2	1	0	2	2	0	0	0	0	0	0	0
1996	17	23	2	2	1	1	3	2	1	0	1	1	1	1	0
1997	18	22	2	1	1	0	2	2	1	0	0	1	0	1	1
1998	19	22	2	2	1	0	2	2	1	0	0	1	1	1	0
1999	20	27	2	3	1	0	2	2	1	0	0	1	0	0	0
[truncated: 3,115 more rows]
