# Supplementary material for: Schistosome infection among pregnant women in the rural highlands of Madagascar: A cross-sectional study calling for public health interventions in vulnerable populations
Source: PLoS Negl Trop Dis. 2024 Apr 16;18(4):e0011766. doi: 10.1371/journal.pntd.0011766 (PMC11051649; doi:10.1371/journal.pntd.0011766)
Supplement: S1 Data Dictionary — (XLSX) [file pntd.0011766.s003.xlsx]

## Sheet: Sheet1
Variable name	Variables description	Type	Coding
id	Participant identifier	NA	NA
id_clust	Data collection site	Categorical	from 1 to 42
weekpeg	Week of pregnancy at recruitment	Numeric	21 to 29
select	Inclusion to the main analysis	Categorical	Not eligible=0
			Eligible, UCPLFCAA missing=1
			Eligible, Included=2
ageg	Age group	Categorical	16-20=1
			21-25=2
			26-30=3
			31-47=4
reg_cod	Recruitment region	Categorical	Amoron'iMania=1
			Itasy=2
			Bongolava=3
urban	Urbanization	Categorical	Rural=0
			Peri-urban=1
educ	Education level	Categorical	No formal school=1
			Primary=2
			Secondary or higher=3
chef	Main contributor to family income	Categorical	Participant=1
			Other=2
farmer	Main occupation	Categorical	Non-Farmer=0
			Farmer=1
insurance	Participant has health insurance	Categorical	No=0
			Yes=1
pzq	Ever treated with praziquantel	Categorical	No=0
			Yes=1
abz	Received anti-helminth medication (albendazole)	Categorical	No=0
			Yes=1
suplement	Received iron/folate supplement during pregnancy	Categorical	No=0
			Yes=1
treat_mal	Received antimalaria preventive treatment	Categorical	No=0
			Yes=1
UCPLFCAA	lateral flow test for Schistosoma circulating anodic antigen detection	Categorical	Negative=0
			Positive=1
